# Supplementary material for: Proteomic Response of Deinococcus radiodurans to Short-Term Real Microgravity during Parabolic Flight Reveals Altered Abundance of Proteins Involved in Stress Response and Cell Envelope Functions
Source: Life (Basel). 2021 Dec 24;12(1):23. doi: 10.3390/life12010023 (PMC8779699; doi:10.3390/life12010023)
Supplement: Supplementary file 1 [file life-12-00023-s001.zip]

Archive with 4 entries (4 files):
- Supplementary Figures.pdf
- Table S1 Statistical Analysis Output Data.xlsx
- Table S2 List of proteins with significantly decreased abundance in D. radiodurans ex-posed to microgravity during parabolic flight from the 0g vs GC contrast. Proteins are grouped.xlsx
- Table S3 Statistical Analysis Output Data.xlsx
