# Supplementary material for: Proteomic Response of Deinococcus radiodurans to Short-Term Real Microgravity during Parabolic Flight Reveals Altered Abundance of Proteins Involved in Stress Response and Cell Envelope Functions
Source: Life (Basel). 2021 Dec 24;12(1):23. doi: 10.3390/life12010023 (PMC8779699; doi:10.3390/life12010023)
Supplement: Supplementary file 1 [file life-12-00023-s001.zip › Table S1 Statistical Analysis Output Data.xlsx]

## Sheet: Statistics_Output
UniProt ID	0g_1	0g_2	0g_3	0g_4	FC_1	FC_2	FC_3	FC_4	GC_1	GC_2	GC_3	Gene Name	Protein Name	imputed	FC_vs_GC_Log2FC	FC_vs_GC_p.val	FC_vs_X0g_Log2FC	FC_vs_X0g_p.val	X0g_vs_GC_diff	X0g_vs_GC_p.val	x0g_GC_qvalue	FC_GC_qvalue	FC_x0g_qvalue
O32504	25.964	26.5638	26.1648	26.1437	26.6416	26.3778	26.4401	26.3054	26.1081	26.4257	26.1705	pprA	DNA repair protein PprA	FALSE	0.206398	0.233876	0.232155	0.154408	-0.0257567	0.877774	0.362736	0.416329	0.0776563
O32507	26.2392	26.516	26.2018	25.9871	25.9475	25.9048	25.7306	26.2068	25.8256	26.1096	26.1537	ssdA	Succinate-semialdehyde dehydrogenase [NADP(+)]	FALSE	-0.0822237	0.628652	-0.288603	0.0867245	0.206379	0.238233	0.127385	0.593309	0.0505838
P42443	27.2607	27.3595	27.5124	27.3743	27.5116	27.0743	27.1123	27.1562	26.8379	27.1571	27.1944	recA	Protein RecA	FALSE	0.150455	0.33592	-0.163137	0.263618	0.313592	0.0604737	0.0422888	0.462345	0.116216
P52027	26.47	26.3389	26.2668	26.3506	25.985	25.7201	25.7746	25.7089	25.1609	25.4632	25.4156	polA	DNA polymerase I	FALSE	0.450593	0.00507401	-0.559419	0.000697877	1.01001	9.43533e-06	8.78447e-05	0.304961	0.00167136
P52153	26.4439	26.1368	26.0444	26.4221	25.6037	25.167	25.2999	25.5832	24.7619	25.1568	25.6183	rho	Transcription termination factor Rho	FALSE	0.234461	0.289363	-0.848331	0.00124727	1.08279	0.000360109	0.00083817	0.437691	0.00225727
P56861	27.2825	27.3827	27.1718	27.0382	28.8291	29.443	28.6439	29.3678	29.266	29.5552	29.3238	cysC	Adenylyl-sulfate kinase	FALSE	-0.31075	0.156688	1.85212	1.21816e-06	-2.16287	5.72505e-07	4.08569e-05	0.374145	8.41309e-05
P56864	25.8457	25.9484	25.8957	25.6691	25.5428	25.3255	24.8263	25.4187	25.3219	25.2599	25.5057	sat	Sulfate adenylyltransferase	FALSE	-0.0841546	0.637651	-0.561396	0.00532393	0.477241	0.0195313	0.0173668	0.596399	0.00629096
P56867	33.6942	33.7986	33.6405	33.6207	34.4633	34.3665	34.59	34.4601	34.605	34.5719	34.5293	hpi	Hexagonally packed intermediate-layer surface protein	FALSE	-0.0987887	0.390134	0.781479	1.24628e-05	-0.880268	8.49371e-06	8.32339e-05	0.489427	0.000189604
P56925	26.4592	26.2508	26.4358	26.4914	26.0489	25.5547	25.5864	25.6335	25.5326	25.5336	25.537	hslO	33 kDa chaperonin	FALSE	0.171444	0.255251	-0.703434	0.000275095	0.874878	8.66982e-05	0.000321097	0.422055	0.00097519
P56926	28.1798	28.1824	27.9977	27.9096	27.9454	27.5903	27.5154	27.5891	27.4427	27.3918	27.5879	glnS	Glutamine--tRNA ligase	FALSE	0.185917	0.215923	-0.407346	0.0102868	0.593263	0.00161816	0.00243144	0.406754	0.0103186
P83589	29.9803	29.4989	29.3353	29.2257	29.8079	30.0431	29.449	30.3088	29.4133	29.7888	30.2727	DR_2477	Probable 3-hydroxyacyl-CoA dehydrogenase	FALSE	0.0772841	0.776478	0.392162	0.139819	-0.314878	0.261313	0.137709	0.641042	0.0724138
Q46577	25.2326	24.5395	25.0441	25.2091	25.1901	24.981	24.3339	25.1614	24.4692	24.9123	25.0089	uvrA	UvrABC system protein A	FALSE	0.1198	0.640917	-0.0897122	0.705464	0.209513	0.419675	0.202601	0.596677	0.238946
Q59337	32.0563	31.7277	31.6462	31.6357	31.8681	32.5283	32.1057	32.3764	32.2103	32.1957	32.1663	katA	Catalase	FALSE	0.0288504	0.871283	0.453125	0.0173766	-0.424275	0.0335561	0.0267631	0.666235	0.0149286
Q9LBE3	25.4176	25.0775	25.6183	25.6087	25.2396	25.5846	25.2913	25.3252	25.106	25.3494	25.3409	DR_1609	2-hydroxyhepta-2,4-diene-1,7-dioate isomerase/5-carboxymethyl-2-oxo-hex-3-ene-1,7-dioate decarboxylase-related protein	FALSE	0.0947602	0.570105	-0.0703471	0.647921	0.165107	0.32995	0.16561	0.568094	0.226603
Q9R342	31.9344	31.1277	31.5996	30.9345	32.3546	33.3361	32.3877	33.26	32.8853	33.2316	33.3287	tufA	Elongation factor Tu	FALSE	-0.313962	0.336207	1.43552	0.000470912	-1.74948	0.000181675	0.000522805	0.462345	0.00131254
Q9RR60	30.9983	30.7467	30.933	30.8658	30.756	31.13	30.6895	31.0377	30.2987	30.7133	30.8285	eno	Enolase	FALSE	0.289758	0.109941	0.0173564	0.912228	0.272402	0.130292	0.0782115	0.343145	0.28615
Q9RR62	29.0936	29.4235	29.396	29.2344	29.1659	29.1133	29.0702	29.1232	28.8016	28.8964	29.133	DR_2635	Pyruvate kinase	FALSE	0.174513	0.207773	-0.168728	0.189805	0.343241	0.023727	0.0204095	0.404225	0.0911878
Q9RR63	28.3529	28.3068	28.462	28.2079	28.5444	28.4845	28.4422	28.6632	28.3705	28.6026	28.4657	tyrS	Tyrosine--tRNA ligase	FALSE	0.0539546	0.66228	0.201163	0.0988666	-0.147208	0.246845	0.131545	0.601871	0.0562287
Q9RR66	25.7828	26.1943	25.9172	25.4873	26.3212	25.9099	26.2663	25.677	26.4441	26.229	25.6816	DR_2631	Deoxycytidylate deaminase, putative	FALSE	-0.0746712	0.759054	0.198179	0.386956	-0.27285	0.275406	0.144655	0.638953	0.153908
Q9RR67	22.698	22.6108	23.0691	22.8827	22.9247	22.4807	22.6775	22.5367	20.8595	22.6227	22.6283	thyA	Thymidylate synthase	TRUE	0.618069	0.124975	-0.160268	0.650197	0.778337	0.0607712	0.0424343	0.352461	0.227181
Q9RR68	23.4954	24.1061	23.7864	23.8903	23.3697	23.8062	23.4042	24.1109	22.847	20.5141	23.9542	DR_2629	PadR domain-containing protein	TRUE	1.23429	0.071884	-0.146812	0.802183	1.38111	0.0478306	0.0358216	0.327686	0.261283
Q9RR70	27.5488	27.5479	27.3661	27.3401	27.6179	27.7917	27.4627	28.5876	27.9089	28.3821	28.2647	fumC	Fumarate hydratase class II	FALSE	-0.32024	0.217948	0.414275	0.095485	-0.734516	0.01248	0.0122941	0.406754	0.0544752
Q9RR71	28.296	28.4697	28.2788	28.2473	28.2169	28.1166	28.4775	28.3475	28.5769	28.4018	28.4193	DR_2626	Carboxylic ester hydrolase	FALSE	-0.176348	0.195709	-0.0333393	0.783356	-0.143009	0.287479	0.149508	0.399318	0.257679
Q9RR74	24.0078	24.3248	24.783	24.7754	24.6883	24.9944	25.0485	25.332	24.8958	25.0205	25.2149	DR_2623	Uncharacterized protein	FALSE	-0.0279577	0.900239	0.543045	0.0215455	-0.571003	0.0244269	0.0209357	0.672241	0.0173661
Q9RR76	24.7212	24.715	24.2461	24.5185	23.6559	23.9261	24.2843	23.8616	24.0012	23.4888	23.7534	gpsA	Glycerol-3-phosphate dehydrogenase [NAD(P)+]	FALSE	0.184214	0.355753	-0.618207	0.00526255	0.802421	0.00160078	0.00241296	0.472085	0.0062794
Q9RR82	25.5984	24.5678	25.0343	25.478	25.733	25.7473	25.0319	25.5833	26.1216	25.9859	25.2735	DR_2614	CHAD domain-containing protein	FALSE	-0.269803	0.382108	0.354228	0.223458	-0.624031	0.0596381	0.0418276	0.4869	0.103018
Q9RR83	26.234	26.1887	26.386	26.5534	25.6674	25.6417	25.7357	25.7782	25.5687	25.7919	25.7146	DR_2613	Hydrolase, CbbY/CbbZ/GpH/YieH family	FALSE	0.0140343	0.914068	-0.634785	0.000248575	0.648819	0.000383785	0.000876098	0.673062	0.000935685
Q9RR85	27.2145	27.2181	26.5599	26.5577	28.386	27.9569	27.4272	28.2083	28.6658	28.6296	28.2894	DR_2610	Amino acid ABC transporter, periplasmic amino acid-binding protein	FALSE	-0.533651	0.064621	1.10704	0.000819449	-1.64069	6.58561e-05	0.000264998	0.327686	0.00184693
Q9RR86	25.2628	24.038	24.4355	24.655	24.0109	24.0367	23.8082	23.8184	23.8122	23.9288	23.9757	DR_2609	BrkB protein, putative	FALSE	0.0130037	0.957244	-0.679257	0.0106068	0.69226	0.0144152	0.013713	0.682642	0.010524
Q9RR88	23.7541	24.8757	24.0689	24.4771	23.8278	23.6931	23.8725	23.8478	24.109	23.5223	23.6004	DR_2607	Molybdenum cofactor biosynthesis protein D/E	FALSE	0.0664067	0.793539	-0.483637	0.0594081	0.550044	0.0490155	0.0364742	0.648335	0.0382002
Q9RR89	23.2348	23.5141	18.2831	23.3598	22.6126	23.378	23.3083	23.3532	23.4655	23.0198	23.3721	ispE	4-diphosphocytidyl-2-C-methyl-D-erythritol kinase	TRUE	-0.122763	0.909443	1.06506	0.299229	-1.18783	0.284594	0.148495	0.672824	0.126489
Q9RR91	23.543	23.7501	23.5504	23.4494	23.9795	23.8624	24.4782	24.0412	24.5643	24.5207	23.889	ubiX	Flavin prenyltransferase UbiX	FALSE	-0.234327	0.266667	0.517107	0.018032	-0.751434	0.00337348	0.00431102	0.425726	0.015276
Q9RR92	26.6755	25.9571	26.0748	26.428	26.0104	26.3083	25.4535	26.0043	25.7817	25.7446	25.9931	ackA	Acetate kinase	FALSE	0.104313	0.651838	-0.33974	0.131773	0.444053	0.0747505	0.0499198	0.600006	0.0691291
Q9RR95	26.9919	27.5783	27.0659	26.9955	27.2652	27.0988	27.5048	27.4942	27.5283	27.4794	27.5866	DR_2599	Uncharacterized protein	FALSE	-0.190654	0.290681	0.182844	0.274643	-0.373498	0.0529178	0.0384521	0.43876	0.119381
Q9RR98	27.5854	27.3906	27.8048	27.9453	27.4968	27.42	27.2969	27.2144	27.1336	27.1298	27.0514	DR_2596	Uncharacterized protein	FALSE	0.2521	0.12031	-0.324514	0.0393951	0.576614	0.0028281	0.00378601	0.350196	0.0277687
Q9RR99	25.9213	25.2619	25.2723	25.2162	25.2152	25.4729	25.4174	25.4534	25.1494	25.664	25.4765	DR_2595	Oxidoreductase, short-chain dehydrogenase/reductase family	FALSE	-0.0402752	0.840425	-0.0282308	0.878786	-0.0120444	0.951942	0.385009	0.65719	0.278049
Q9RRA0	28.9029	28.8304	28.7853	28.7352	28.4477	28.6105	28.6825	28.6278	28.3617	28.5	28.5491	DR_2594	Magnesium protoporphyrin chelatase, putative	FALSE	0.12182	0.311231	-0.221301	0.0619764	0.343121	0.0126803	0.0124398	0.451224	0.0392868
Q9RRA1	26.174	25.8127	25.9354	26.1861	25.7383	25.7329	25.7978	25.2926	24.4801	25.064	24.8308	DR_2593	Uncharacterized protein	FALSE	0.848781	0.000816444	-0.386641	0.0448419	1.23542	3.93886e-05	0.000192809	0.304961	0.0307762
Q9RRA2	25.6533	25.5772	25.0064	25.4184	25.4328	26.0302	25.9562	26.4377	26.6719	26.5467	26.3652	DR_2592	Uncharacterized protein	FALSE	-0.563709	0.0346809	0.550431	0.0275043	-1.11414	0.000630013	0.00127839	0.311584	0.0212316
Q9RRA3	25.0003	25.81	25.5868	25.5282	25.1019	25.1416	25.3884	25.7136	25.7487	25.5022	25.5895	DR_2591	Uncharacterized protein	FALSE	-0.277111	0.213653	-0.144975	0.470918	-0.132136	0.541462	0.249851	0.406754	0.179296
Q9RRA6	32.5092	32.8008	32.6126	32.8846	33.1267	33.4162	33.4534	33.4609	34.2634	33.8781	33.8638	DR_2588	Iron ABC transporter, periplasmic substrate-binding protein, putative	FALSE	-0.637478	0.00194337	0.662475	0.000860889	-1.29995	5.69152e-06	7.70478e-05	0.304961	0.00188963
Q9RRB1	25.5333	25.337	25.5684	25.5246	25.3011	25.0903	25.1366	25.1419	24.6117	25.3558	25.3891	DR_2583	Malate oxidoreductase	FALSE	0.0485852	0.797426	-0.323343	0.0861325	0.371928	0.0700216	0.0477403	0.648719	0.0503994
Q9RRB3	23.3058	23.1697	20.8026	23.1002	23.1735	23.0598	23.29	23.4495	23.0152	23.6434	22.8955	DR_2581	LytR/CspA/Psr family protein	TRUE	0.0585072	0.912347	0.648648	0.20518	-0.590141	0.280574	0.146882	0.673062	0.0969168
Q9RRB4	26.1161	26.8478	26.4772	26.5024	27.327	28.2321	27.9272	28.2101	28.3271	28.4599	27.4743	rsfS	Ribosomal silencing factor RsfS	FALSE	-0.162981	0.588439	1.43824	0.000280043	-1.60122	0.000219977	0.000587832	0.57624	0.000983184
Q9RRB6	37.074	36.8477	36.8166	36.9777	36.7453	37.0901	37.2234	37.2198	37.2823	37.1835	37.1544	slpA	S-layer protein SlpA	FALSE	-0.137089	0.362773	0.140643	0.315383	-0.277732	0.0812704	0.0536057	0.477728	0.131756
Q9RRB7	29.6412	29.6785	29.7605	29.6629	29.0829	29.1062	29.3915	29.0755	28.9902	28.9112	29.1799	ppaC	Probable manganese-dependent inorganic pyrophosphatase	FALSE	0.136944	0.302155	-0.521711	0.00105393	0.658655	0.000326127	0.000782077	0.443316	0.00210283
Q9RRB8	27.2049	28.4899	27.9663	27.6427	27.522	26.7785	27.7131	26.7443	27.1927	27.2355	26.6691	DR_2574	Transcriptional regulator, HTH_3 family	FALSE	0.157002	0.646337	-0.636508	0.0639966	0.793509	0.0369011	0.0289131	0.597814	0.0402877
Q9RRC1	23.4828	23.3986	22.8326	20.9159	23.5675	23.8062	23.9716	23.7259	23.709	23.7653	23.5668	moaC	Cyclic pyranopterin monophosphate synthase	TRUE	0.0874149	0.865113	1.11033	0.0368339	-1.02292	0.0674991	0.0464491	0.666093	0.0264397
Q9RRC2	27.336	27.3238	27.2998	27.3202	26.4673	26.1257	26.8902	25.7463	26.065	26.1892	25.6321	DR_2570	Uncharacterized protein	FALSE	0.345297	0.181759	-1.01254	0.000951281	1.35784	0.000179826	0.000520639	0.394879	0.00198479
Q9RRC4	27.5525	27.6277	27.7014	27.5786	27.1537	27.1562	26.9455	27.2943	26.5626	26.9105	27.347	argS	Arginine--tRNA ligase	FALSE	0.197383	0.28501	-0.477658	0.0138908	0.67504	0.00289255	0.00385797	0.434214	0.0128416
Q9RRC5	26.6685	26.9012	26.9435	26.9918	27.1125	27.1983	27.1732	27.2551	27.5964	27.3247	27.489	DR_2567	N-acetylmuramoyl-L-alanine amidase-related protein	FALSE	-0.285258	0.0441079	0.308521	0.0225295	-0.593778	0.000663376	0.0013147	0.311584	0.0180397
Q9RRC7	26.9279	27.326	27.5412	27.9927	26.9988	27.4369	26.8582	27.0958	26.8743	27.2236	27.222	DR_2565	Iron-sulfur binding reductase, putative	FALSE	-0.00925726	0.9697	-0.349537	0.142117	0.34028	0.18169	0.10258	0.687673	0.0731888
Q9RRC9	25.913	24.8564	25.3495	25.5564	25.297	26.6071	26.6274	26.5256	26.1958	26.017	25.9801	DR_2563	Uncharacterized protein	FALSE	0.199973	0.563365	0.845455	0.0204298	-0.645482	0.0814566	0.0536057	0.566326	0.0166878
Q9RRD4	23.7078	24.3981	22.1204	23.4723	24.3629	23.9799	23.4282	24.474	24.0155	24.1041	23.951	DR_2558	Uncharacterized protein	FALSE	0.0377282	0.933969	0.636655	0.151372	-0.598927	0.206162	0.113561	0.677398	0.0767636
Q9RRD5	24.5061	23.9878	24.0207	24.6228	23.8756	24.1373	24.2592	24.2201	23.9264	24.2636	24.1028	DR_2557	Lactamase_B domain-containing protein	FALSE	0.0254845	0.894707	-0.16127	0.374772	0.186754	0.342662	0.170548	0.671507	0.149879
Q9RRD7	26.6395	26.7816	26.266	26.5227	25.8813	25.8302	25.7811	26.1604	25.3166	25.5818	25.6038	gatB	Aspartyl/glutamyl-tRNA(Asn/Gln) amidotransferase subunit B	FALSE	0.412482	0.0250814	-0.63921	0.00123702	1.05169	4.37822e-05	0.000207886	0.31078	0.00225727
Q9RRE0	26.5887	26.5039	26.3109	26.4448	26.2192	26.0712	26.4472	26.191	26.3603	26.0919	26.0244	mltG	Endolytic murein transglycosylase	FALSE	0.0732903	0.60936	-0.229902	0.103081	0.303193	0.0529693	0.0384521	0.583994	0.0578933
Q9RRE1	26.5498	26.9914	26.6069	25.96	27.5053	27.3961	27.4069	27.9018	27.8476	28.1773	27.9358	DR_2551	EF-hand domain-containing protein	FALSE	-0.434374	0.0847176	1.0255	0.000571269	-1.45988	6.13793e-05	0.000253427	0.327686	0.00149593
Q9RRE4	27.49	25.4413	25.6462	26.6472	27.242	27.9103	27.3532	27.0776	27.5196	27.2253	26.3539	DR_2548	Probable transcriptional regulatory protein DR_2548	FALSE	0.362834	0.45681	1.0896	0.0300022	-0.726764	0.151229	0.0879978	0.513054	0.022494
Q9RRE7	27.4138	27.5312	27.4678	27.609	27.2531	27.083	27.0791	27.1151	26.9551	27.0401	27.01	DR_2545	NMO domain-containing protein	FALSE	0.130864	0.259015	-0.372842	0.00393022	0.503706	0.000859069	0.00157491	0.423239	0.00510686
Q9RRE9	25.2863	24.5435	24.8777	25.1256	24.4309	25.5476	24.6036	24.7278	24.9497	24.7374	24.7216	cmk	Cytidylate kinase	FALSE	0.0245921	0.927296	-0.13076	0.602597	0.155352	0.56738	0.259624	0.675498	0.214448
Q9RRF0	28.99	28.8613	28.8869	29.3753	29.2373	28.7312	28.8952	28.7337	28.5406	28.2342	28.309	DR_2542	Peptidyl-prolyl cis-trans isomerase	FALSE	0.538103	0.0114993	-0.129051	0.446657	0.667154	0.00324699	0.00418949	0.304961	0.171129
Q9RRF2	25.254	25.269	25.6409	25.7676	24.5478	24.5912	24.6493	24.7492	24.4996	24.1608	24.313	DR_2540	Amidohydro_3 domain-containing protein	FALSE	0.309909	0.0780778	-0.848492	0.000145443	1.1584	1.93695e-05	0.000131432	0.327686	0.000696259
Q9RRF4	25.3542	25.2145	25.5144	25.2392	24.6564	24.2258	24.8795	24.049	23.9919	24.2959	24.6812	DR_2538	Cytochrome P450	FALSE	0.129685	0.573986	-0.877879	0.00151114	1.00756	0.000982615	0.00173263	0.568094	0.00263757
Q9RRF7	23.6099	23.4433	24.0805	23.9023	24.3118	24.3843	24.2269	24.0562	24.1678	24.0585	24.1041	DR_2535	Hydrolase, putative	FALSE	0.134634	0.428511	0.485774	0.00873262	-0.351139	0.055878	0.0401391	0.505521	0.00898173
Q9RRG1	23.7203	23.485	23.9347	23.8749	23.9767	23.5401	22.8866	19.8109	20.2882	22.5964	23.3733	DR_2531	Thiosulfate sulfurtransferase	TRUE	0.467617	0.629632	-1.20016	0.197057	1.66778	0.105307	0.0657916	0.593561	0.0935642
Q9RRG3	25.7382	25.4657	26.1758	25.6395	25.9213	25.4714	24.7462	25.6623	23.8778	24.7351	19.9784	DR_2529	Uncharacterized protein	TRUE	2.58652	0.0140662	-0.3045	0.716233	2.89102	0.00768185	0.00842377	0.304961	0.241696
Q9RRG4	29.766	29.7801	29.6114	29.63	29.2834	29.117	29.0432	29.1221	28.4934	28.75	29.0928	DR_2528	Uncharacterized protein	FALSE	0.362692	0.0350177	-0.555431	0.00226224	0.918123	8.91527e-05	0.000321368	0.311584	0.00351491
Q9RRG5	29.9713	30.4581	29.8875	30.1465	31.8648	32.0312	32.7443	31.9962	32.5747	32.1824	32.2626	DR_2527	Uncharacterized protein	FALSE	-0.180748	0.440518	2.04331	1.25335e-06	-2.22406	1.16408e-06	4.66221e-05	0.507056	8.41309e-05
Q9RRG6	27.3737	27.2459	27.3274	26.6474	27.336	27.3023	26.8903	27.4845	26.9889	27.1932	27.5736	DR_2526	Dihydrolipoyl dehydrogenase	FALSE	0.00137224	0.995166	0.104659	0.619805	-0.103287	0.650008	0.290072	0.692261	0.21929
Q9RRG8	26.8635	28.2663	27.4978	28.0964	28.9201	30.1272	29.4124	28.809	29.5785	29.4312	29.4707	rpmB	50S ribosomal protein L28	FALSE	-0.176318	0.643445	1.63617	0.000642189	-1.81249	0.00053091	0.00113043	0.597126	0.0015974
Q9RRH9	28.4948	27.2532	26.9291	27.1228	27.9891	29.5734	27.8519	29.0986	29.8139	29.4915	29.4429	DR_2512	Protein translation inhibitor, putative	FALSE	-0.954515	0.0647721	1.17828	0.0195935	-2.1328	0.000840444	0.00155276	0.327686	0.016371
Q9RRI1	24.7222	24.8335	25.4737	25.5365	25.1086	24.8098	24.9995	24.9443	25.2025	24.487	24.8628	DR_2510	Enoyl-CoA hydratase, putative	FALSE	0.114771	0.637151	-0.175945	0.439049	0.290715	0.245341	0.130891	0.596399	0.168746
Q9RRI2	23.3204	23.0262	22.4799	21.225	23.8713	23.818	23.8896	23.9742	24.0976	24.2625	23.9365	DR_2509	Putative pre-16S rRNA nuclease	TRUE	-0.210608	0.604005	1.37541	0.00331484	-1.58602	0.00215951	0.00306083	0.58191	0.0045331
Q9RRI3	26.8821	26.3149	26.56	26.5076	26.7855	26.8554	26.5157	26.5677	26.3282	26.5159	26.9617	DR_2507	Medium-chain fatty acid--CoA ligase	FALSE	0.0791885	0.680167	0.114921	0.520663	-0.0357323	0.851948	0.354843	0.611109	0.192524
Q9RRI4	27.0309	26.675	26.8318	26.5709	26.6308	26.1218	26.6605	26.4557	26.278	26.2826	26.4235	DR_2506	Ferric enterobactin esterase-related protein	FALSE	0.139144	0.416432	-0.309971	0.0677015	0.449115	0.0202308	0.0178882	0.502224	0.0421543
Q9RRI5	26.8413	27.2715	27.5814	27.123	27.4793	27.7895	27.85	27.8723	28.7098	28.1635	28.1536	DR_2505	Peptidase_C39_2 domain-containing protein	FALSE	-0.59451	0.0149351	0.543446	0.0159308	-1.13796	0.000197763	0.000555631	0.304961	0.0140502
Q9RRI7	24.9884	24.6668	24.7239	24.9416	24.4178	24.1205	23.9721	24.0071	23.2861	23.7503	23.8739	DR_2503	Prolyl endopeptidase	FALSE	0.492601	0.0180727	-0.700816	0.00138882	1.19342	3.74305e-05	0.000187081	0.306153	0.00244973
Q9RRJ1	30.256	30.3917	29.6924	30.0336	30.7882	31.032	31.3898	30.9578	31.861	31.5447	31.0596	ndk	Nucleoside diphosphate kinase	FALSE	-0.446473	0.0810054	0.948558	0.0011191	-1.39503	0.000101158	0.000347659	0.327686	0.00217348
Q9RRJ4	25.6673	25.7643	25.9311	25.9318	25.2261	25.2563	25.068	25.2591	24.9543	25.403	25.6407	murD	UDP-N-acetylmuramoylalanine--D-glutamate ligase	FALSE	-0.130297	0.446388	-0.621258	0.00199572	0.490961	0.0130289	0.012703	0.508323	0.00325219
Q9RRJ5	25.3277	25.2701	25.2017	24.9357	25.2208	25.239	24.7174	25.4952	25.4885	25.4012	25.1535	hisA	1-(5-phosphoribosyl)-5-[(5-phosphoribosylamino)methylideneamino] imidazole-4-carboxamide isomerase	FALSE	-0.179619	0.360931	-0.0156934	0.929877	-0.163925	0.402834	0.196783	0.47668	0.28944
Q9RRJ6	28.4773	28.4935	28.1895	28.5521	28.5794	28.8727	29.0888	29.0256	28.9061	28.7572	28.8476	rpoZ	DNA-directed RNA polymerase subunit omega	FALSE	0.0546692	0.725923	0.463512	0.0074866	-0.408842	0.0216049	0.0188228	0.628037	0.00808745
Q9RRJ7	27.5468	27.084	27.2408	27.4422	26.7227	26.6287	26.755	26.4211	26.3951	26.3992	26.4652	DR_2493	Carboxypeptidase G2	FALSE	0.212028	0.168041	-0.696593	0.000309558	0.908621	6.56973e-05	0.000264998	0.382619	0.00103695
Q9RRK0	27.1965	27.7724	27.6735	27.4565	27.5941	27.4864	28.0551	27.7698	27.942	27.7568	27.7901	DR_2489	Uncharacterized protein	FALSE	-0.10332	0.573485	0.201623	0.247376	-0.304943	0.115555	0.0708973	0.568094	0.110285
Q9RRK2	24.5352	24.9908	24.5184	24.9063	24.2521	23.7744	24.6328	24.2785	24.3508	24.2323	24.0485	DR_2487	Cytochrome C4, putative	FALSE	0.0239433	0.909901	-0.503214	0.0240605	0.527157	0.0276523	0.0230348	0.672824	0.0190567
Q9RRK5	24.386	24.0695	24.5628	21.6738	23.9321	23.4471	23.7933	23.7848	23.6355	23.8191	23.576	DR_2484	Uncharacterized WD repeat-containing protein DR_2484	TRUE	0.0624389	0.914071	0.066282	0.901542	-0.00384315	0.994699	0.393585	0.673062	0.283529
Q9RRK8	25.2698	25.4553	25.5471	25.6028	24.9977	24.8104	25.24	24.6326	25.1197	25.1071	24.5278	DR_2481	Uncharacterized protein	FALSE	0.00196801	0.992016	-0.548557	0.010842	0.550525	0.0159131	0.0147984	0.692261	0.010669
Q9RRK9	30.9693	30.6678	30.4815	30.4993	30.7858	30.9124	30.5413	30.9056	30.4375	30.888	30.9658	DR_2480	Acetyl-CoA acetyltransferase	FALSE	0.0224949	0.902219	0.131805	0.443301	-0.10931	0.553787	0.254057	0.672514	0.170201
Q9RRM3	25.2439	25.2913	25.3722	25.1896	25.0822	24.8792	24.4317	24.73	24.3036	24.5999	24.4746	DR_2465	Serine-pyruvate aminotransferase	FALSE	0.321407	0.0697951	-0.49348	0.00688637	0.814887	0.00038114	0.000874263	0.327686	0.00759842
Q9RRM4	28.959	28.0364	28.9982	29.2255	27.2319	29.0053	28.6934	28.2983	27.6932	27.872	28.0621	DR_2464	Peptidyl-prolyl cis-trans isomerase	FALSE	0.431461	0.301697	-0.497523	0.204467	0.928984	0.0401891	0.0310791	0.443316	0.0968305
Q9RRM5	26.046	25.9603	25.976	26.207	26.0737	25.8895	25.934	25.9346	25.4828	25.8518	25.9708	DR_2463	Transport protein, putative	FALSE	0.189504	0.206789	-0.0893692	0.50804	0.278874	0.0744204	0.0498396	0.404225	0.189448
Q9RRM6	25.5239	25.6598	25.8601	25.7435	25.255	25.0654	24.7318	24.994	24.8287	24.5867	24.8099	rny	Ribonuclease Y	FALSE	0.269784	0.101498	-0.685267	0.000512457	0.955051	6.50956e-05	0.000264998	0.337574	0.00137582
Q9RRM7	26.5431	21.3619	26.2407	24.385	25.6811	25.8387	19.2903	25.8673	26.0626	26.1183	25.7287	hisC	Histidinol-phosphate aminotransferase	TRUE	-1.80054	0.297814	-0.463328	0.766759	-1.33721	0.434002	0.207944	0.441611	0.253821
Q9RRN6	27.4744	27.5213	27.3952	26.9144	27.0941	27.1957	27.2576	26.9907	27.51	26.988	27.3812	DR_2452	HMA domain-containing protein	FALSE	-0.158539	0.401522	-0.191805	0.278601	0.0332653	0.857961	0.357035	0.493527	0.120384
Q9RRP4	27.5499	27.5436	27.918	28.0146	27.7451	28.2767	27.774	28.259	28.1193	28.1634	28.2767	DR_2444	Nucleic acid-binding protein, putative, HRDC family	FALSE	-0.172813	0.373077	0.257159	0.164166	-0.429972	0.0418836	0.0320761	0.482895	0.0815756
Q9RRP5	25.3555	25.7124	25.8016	25.9432	26.031	25.637	25.7752	25.5076	26.0234	25.6858	25.3006	DR_2443	Ribosomal protein N-acetyltransferase, putative	FALSE	0.0677741	0.749232	0.0345255	0.860143	0.0332486	0.875155	0.361969	0.633881	0.275402
Q9RRP6	25.2078	25.0243	24.9823	25.5821	25.1406	24.8857	24.9037	25.0736	25.0038	25.6418	25.0247	argB	Acetylglutamate kinase	FALSE	-0.222514	0.284987	-0.198206	0.302649	-0.0243079	0.904391	0.371473	0.434214	0.127604
Q9RRQ3	24.5338	25.0376	24.9836	24.9208	24.5499	24.3186	24.4758	24.4509	23.6024	24.3769	24.6868	fmt	Methionyl-tRNA formyltransferase	FALSE	0.226759	0.351541	-0.420171	0.0781071	0.64693	0.0185068	0.0166099	0.472085	0.0469062
Q9RRQ4	27.4212	27.6472	27.699	27.8235	27.5111	27.3426	27.8788	27.0999	27.7183	27.3787	27.0977	def	Peptide deformylase	FALSE	0.0599156	0.777238	-0.189605	0.343308	0.24952	0.25309	0.134271	0.641042	0.1399
Q9RRR3	24.9574	24.0843	24.9533	25.2658	24.8958	24.8457	24.8124	24.8691	24.9533	24.778	24.7307	DR_2423	Metal-dependent carboxypeptidase	FALSE	0.0350948	0.882919	0.0405574	0.85419	-0.00546255	0.981702	0.390308	0.668838	0.274791
Q9RRR6	25.146	25.427	25.6224	25.279	25.5064	25.0394	24.9917	24.7952	24.8936	24.9381	24.6819	DR_2420	Response regulator	FALSE	0.245327	0.208574	-0.285392	0.121673	0.530719	0.0150722	0.0141714	0.404225	0.0651411
Q9RRR8	27.3235	27.8383	28.1541	27.2698	28.5241	28.7743	28.2658	28.7149	28.9241	28.8369	28.6075	DR_2418	DNA-binding response regulator	FALSE	-0.219739	0.352283	0.923355	0.00113753	-1.14309	0.000412731	0.0009244	0.472085	0.00218528
Q9RRS0	25.6983	26.1745	25.1186	21.0325	26.9839	27.4609	26.8975	27.1066	27.67	27.4164	27.4522	DR_2415	DNA-binding response regulator	TRUE	-0.400653	0.687678	2.60625	0.0149021	-3.0069	0.010531	0.0107303	0.613578	0.0134018
Q9RRS1	23.6143	24.2123	23.7696	23.9801	23.8119	23.1284	23.7466	20.5345	23.8488	23.4516	23.3537	DR_2414	Uncharacterized protein	TRUE	-0.745959	0.276823	-1.0887	0.0991737	0.342742	0.609186	0.275479	0.430396	0.0563156
Q9RRS3	26.6206	27.3598	26.9037	26.2369	27.4863	27.1319	27.4908	27.3496	27.6918	27.3959	27.4921	DR_2412	GHL10 domain-containing protein	FALSE	-0.161915	0.500269	0.584394	0.0205471	-0.746309	0.0086049	0.00920219	0.532117	0.0167462
Q9RRS9	24.4454	24.2527	24.5907	24.5907	23.9652	24.1792	24.319	24.3642	24.669	24.3515	19.0061	DR_2406	Putative esterase DR_2406	TRUE	1.53138	0.179679	-0.26294	0.794996	1.79432	0.121513	0.0738756	0.394879	0.25987
Q9RRT0	25.1757	24.8118	25.1607	25.1782	25.0324	25.0311	25.3715	25.0759	25.2481	25.2861	25.3789	menG	Demethylmenaquinone methyltransferase	FALSE	-0.176644	0.236974	0.0461301	0.730573	-0.222775	0.14329	0.0842042	0.416633	0.245402
Q9RRT5	22.8516	24.078	23.8392	23.3311	23.6532	22.9388	23.3118	23.2777	23.075	23.2775	23.0138	DR_2400	Uncharacterized protein	FALSE	0.173256	0.540834	-0.229603	0.385825	0.402859	0.170821	0.0972533	0.551995	0.153626
Q9RRT9	26.2441	27.3497	26.8143	26.384	27.8701	27.6986	28.1706	27.9047	28.4038	28.111	27.8354	DR_2396	Transcriptional repressor, TetR family	FALSE	-0.205751	0.439948	1.21296	0.000383557	-1.41871	0.000204259	0.000567169	0.507056	0.00115203
Q9RRU1	24.761	26.3892	25.79	24.3381	28.2577	28.2068	28.7893	28.4578	29.0318	28.875	28.9565	DR_2394	N-acetylmuramoyl-L-alanine amidase	FALSE	-0.526542	0.225618	3.10834	6.61038e-06	-3.63488	3.14864e-06	7.66854e-05	0.410582	0.000150766
Q9RRU8	28.1417	28.4483	28.5403	28.424	28.4427	28.0851	28.7336	27.7025	28.6142	28.2748	27.9055	luxS	S-ribosylhomocysteine lyase	FALSE	-0.0238626	0.925006	-0.147615	0.533223	0.123752	0.627361	0.282354	0.67496	0.195103
Q9RRV0	23.5517	21.3882	23.5041	23.8844	23.9614	24.4116	24.2994	24.6825	24.4998	24.4655	24.1362	DR_2385	Phenylacetic acid degradation protein PaaB, putative	TRUE	-0.0284587	0.955178	1.25661	0.019698	-1.28507	0.0254623	0.0215508	0.682642	0.0163833
Q9RRV4	23.8019	23.4358	23.6041	23.565	23.6667	23.1968	23.6002	23.4226	20.7021	22.7646	23.6026	DR_2381	Aldehyde dehydrogenase	TRUE	1.11511	0.0546456	-0.13014	0.790624	1.24525	0.0352962	0.0278857	0.313784	0.258904
Q9RRV8	30.6589	31.4992	31.3495	30.6452	29.9403	31.0275	31.0694	30.7994	31.4758	31.5234	30.8477	DR_2377	Polyketide_cyc domain-containing protein	FALSE	-0.573162	0.105083	-0.329071	0.296093	-0.244091	0.466831	0.220777	0.341022	0.125711
Q9RRW1	26.5553	26.4528	26.3948	26.4208	26.2212	26.2016	26.0085	26.332	25.9463	26.1861	26.1726	DR_2374	Ribonucleoside-diphosphate reductase	FALSE	0.0891557	0.487513	-0.265091	0.0421621	0.354246	0.0161382	0.0149371	0.526259	0.0293229
Q9RRW2	27.1855	27.7349	27.5094	27.6317	28.1851	28.422	27.9625	28.9485	27.8574	28.0046	28.5017	DR_2373	Uncharacterized protein	FALSE	0.25831	0.319579	0.864162	0.00329703	-0.605852	0.0330714	0.0264783	0.459046	0.00452568
Q9RRW3	24.4649	24.536	24.7349	24.0115	25.2208	25.2407	25.3067	25.5037	25.1963	25.4478	25.2139	pth	Peptidyl-tRNA hydrolase	FALSE	0.0319332	0.857085	0.881123	0.00021447	-0.84919	0.000523146	0.00112259	0.663919	0.000853986
Q9RRW5	26.0816	26.2362	26.2427	25.9995	25.2773	25.7333	25.1155	25.5485	25.4972	26.1615	25.4581	DR_2370	Dihydrolipoyl dehydrogenase	FALSE	-0.286927	0.188763	-0.721353	0.0030771	0.434426	0.057858	0.0409786	0.39624	0.00428829
Q9RRW9	27.4127	27.136	27.5907	27.9361	26.9731	26.4789	27.1584	26.334	26.395	26.3413	26.5007	DR_2363	Usp domain-containing protein	FALSE	0.323751	0.193533	-0.782809	0.00424008	1.10656	0.000672828	0.0013147	0.399318	0.00532048
Q9RRX0	24.4455	23.9276	23.9562	24.9672	24.2833	24.4601	24.4289	24.7411	24.9832	24.7125	25.1357	DR_2362	Transcriptional regulator	FALSE	-0.465463	0.0859731	0.154236	0.512545	-0.619699	0.0292005	0.0239464	0.327686	0.19038
Q9RRX1	30.2684	29.8476	30.2662	30.3632	29.9966	30.2537	29.8643	30.2104	29.6814	29.8298	30.2192	DR_2361	Acyl-CoA dehydrogenase, putative	FALSE	0.171139	0.362873	-0.105056	0.541747	0.276195	0.154226	0.0895224	0.477728	0.196627
Q9RRX3	24.7047	24.4521	24.5778	24.7029	24.0088	24.3919	24.2153	24.7999	24.2094	24.8119	24.7554	DR_2359	Uncharacterized protein	FALSE	-0.238241	0.275118	-0.255375	0.210677	0.0171341	0.935577	0.379856	0.428545	0.0986202
Q9RRX5	28.4073	28.318	28.3775	28.3429	27.8524	27.8085	27.5619	27.6887	27.0683	27.3849	27.6319	pheT	Phenylalanine--tRNA ligase beta subunit	FALSE	0.366175	0.030207	-0.633536	0.000752768	0.999711	3.46234e-05	0.000182061	0.31078	0.00174118
Q9RRX6	25.8273	25.9785	26.243	26.2916	26.6418	26.2563	26.2689	25.9031	26.3706	26.113	25.9755	DR_2356	MutT/nudix family protein	FALSE	0.114492	0.564571	0.182441	0.328908	-0.0679483	0.731082	0.31847	0.566855	0.135983
Q9RRX8	27.1735	27.3175	27.4622	27.5272	27.2519	26.7509	27.1764	26.7478	26.5397	26.456	26.7134	pheS	Phenylalanine--tRNA ligase alpha subunit	FALSE	0.412054	0.0314423	-0.388351	0.0290808	0.800405	0.000604326	0.00125853	0.311195	0.022003
Q9RRY0	26.6594	26.4053	26.1509	26.552	26.4805	27.1322	26.2739	26.5977	27.0858	26.9865	26.843	hemC	Porphobilinogen deaminase	FALSE	-0.350695	0.113852	0.179168	0.36278	-0.529862	0.0252277	0.0214286	0.343867	0.145882
Q9RRY2	23.9926	24.4624	24.3729	24.8236	23.6298	24.1086	23.4926	24.6533	24.2819	23.5766	23.9913	DR_2350	Uncharacterized protein	FALSE	0.0211424	0.944654	-0.441798	0.138023	0.46294	0.148972	0.0870045	0.681492	0.0716867
Q9RRY4	23.8932	23.5371	23.3255	24.1403	23.6379	23.9859	24.213	24.2201	24.271	24.1061	23.9175	DR_2348	Uncharacterized protein	FALSE	-0.0839696	0.706781	0.290209	0.178016	-0.374178	0.114079	0.0702553	0.621553	0.0866647
Q9RRY5	25.3225	25.2849	25.4001	25.3658	24.5205	24.238	24.6387	23.9148	23.7253	23.9035	24.1181	DR_2347	Robl_LC7 domain-containing protein	FALSE	0.412355	0.041123	-1.01535	8.15996e-05	1.4277	7.89503e-06	8.14938e-05	0.311584	0.000497808
Q9RRZ4	25.3633	25.7926	25.7672	25.354	25.6051	24.7474	25.6627	24.7724	25.6096	25.0376	25.0335	DR_2335	DSBA domain-containing protein	FALSE	-0.0299854	0.914132	-0.372372	0.167692	0.342387	0.234419	0.12577	0.673062	0.0827417
Q9RRZ8	24.3409	24.1316	23.9651	24.0244	24.1741	24.0534	24.7671	24.3695	24.4036	24.1334	24.5743	DR_2331	Metallophos_2 domain-containing protein	FALSE	-0.0293754	0.879349	0.22552	0.224705	-0.254895	0.205396	0.113271	0.668255	0.103073
Q9RS00	24.8815	24.6953	25.0721	25.2292	24.626	24.5458	24.5914	24.5639	24.4486	24.2821	24.3406	DR_2329	NTP_transf_3 domain-containing protein	FALSE	0.224681	0.136252	-0.387718	0.0124564	0.612399	0.00117666	0.00193994	0.358109	0.0118442
Q9RS04	24.525	24.598	23.5009	24.0797	24.726	25.0593	25.2027	25.1424	25.8412	25.3328	25.1015	DR_2325	Serine protease, subtilase family, N-terminal	FALSE	-0.392525	0.180728	0.856716	0.00649888	-1.24924	0.000901668	0.00161558	0.394879	0.00728711
Q9RS07	28.4394	27.9751	28.2738	28.2315	28.0513	27.8875	28.3793	27.5427	28.0819	27.9034	27.382	DR_2320	OstA-like_N domain-containing protein	FALSE	0.176094	0.449569	-0.264727	0.229611	0.440821	0.0761416	0.0506163	0.509038	0.104927
Q9RS08	30.0755	29.9063	29.7023	29.7243	31.2211	31.6646	31.461	31.4248	31.8996	31.7273	31.4481	DR_2319	Uncharacterized protein	FALSE	-0.248779	0.150744	1.59076	5.2846e-07	-1.83954	2.70766e-07	3.21412e-05	0.370571	6.43182e-05
Q9RS09	24.3202	20.6975	24.5492	25.084	24.7029	24.6035	21.2516	24.7034	25.1921	25.1404	24.7496	DR_2318	Uncharacterized protein	TRUE	-1.21199	0.286005	0.152638	0.881389	-1.36463	0.232963	0.12513	0.434493	0.27839
Q9RS10	28.7899	28.6245	28.5589	28.8756	28.0183	28.5607	28.337	28.5589	28.2976	28.34	28.427	DR_2317	Potassium channel, beta subunit, putative	FALSE	0.0138207	0.931169	-0.343511	0.037694	0.357332	0.0439028	0.0333001	0.677135	0.0268678
Q9RS13	23.8664	25.0386	24.1146	19.8818	24.6758	24.5545	24.9363	24.7833	25.2141	24.7052	24.3994	DR_2314	Uncharacterized protein	TRUE	-0.0354341	0.97085	1.5121	0.113651	-1.54753	0.131616	0.0785101	0.687673	0.0623078
Q9RS15	23.6044	23.9356	23.9549	23.7964	23.4486	23.1913	23.245	23.2049	20.7108	23.2267	23.4929	DR_2312	Carbohydrate kinase, PfkB family	TRUE	0.795657	0.159361	-0.550377	0.28302	1.34603	0.0272094	0.0227457	0.377286	0.121432
Q9RS16	27.5477	27.3264	27.5719	27.4935	27.4023	27	27.0632	27.0644	26.4798	26.817	27.2936	psuG	Pseudouridine-5-phosphate glycosidase	FALSE	0.269015	0.182332	-0.352402	0.0694906	0.621417	0.00748382	0.00822561	0.394879	0.0427873
Q9RS17	30.1368	30.1105	29.9328	30.0983	29.6716	29.8693	30.1919	29.8859	30.1588	29.8682	30.0858	DR_2310	Uncharacterized protein	FALSE	-0.132923	0.380845	-0.164942	0.246914	0.0320193	0.829844	0.349482	0.486034	0.110214
Q9RS18	24.8658	26.0859	25.7675	24.8427	24.7259	25.9796	25.3331	26.1498	26.022	26.2047	25.8253	DR_2309	Uncharacterized protein	FALSE	-0.470253	0.250873	0.156634	0.670867	-0.626887	0.134763	0.0801858	0.422055	0.231304
Q9RS19	28.4036	28.0406	28.3573	28.0955	28.3052	27.9947	27.8383	28.0669	27.3623	27.5969	28.0396	der	GTPase Der	FALSE	0.385027	0.0630481	-0.172991	0.336034	0.558018	0.0123655	0.012257	0.327686	0.138014
Q9RS27	27.1145	27.0886	27.6357	27.4032	26.7972	27.1242	26.5189	26.8599	25.824	26.3013	26.7401	alaS	Alanine--tRNA ligase	FALSE	0.536573	0.0423617	-0.485487	0.0463916	1.02206	0.00117639	0.00193994	0.311584	0.0315434
Q9RS29	24.4641	26.152	26.2149	26.2561	26.4291	26.2713	26.4573	26.7159	26.7463	26.8066	26.2364	DR_2298	4HBT domain-containing protein	FALSE	-0.128014	0.749089	0.696646	0.0808808	-0.82466	0.0590649	0.0415484	0.633881	0.0480191
Q9RS30	23.9424	23.2555	23.7725	21.2	24.241	24.0933	19.4431	23.6992	23.463	23.6615	23.6146	DR_2297	Uncharacterized protein	TRUE	-0.710535	0.521146	-0.173443	0.86441	-0.537091	0.626214	0.282105	0.543215	0.275402
Q9RS33	27.6914	27.4362	26.8695	28.4925	28.1171	28.8588	28.6353	28.8671	29.2432	28.7988	28.6935	DR_2294	Periplasmic divalent cation tolerance protein	FALSE	-0.292305	0.407068	0.99714	0.00915786	-1.28945	0.00310849	0.00404375	0.49814	0.00936632
Q9RS38	25.1609	25.5493	26.0794	25.8449	25.3013	24.9531	24.9816	25.2676	24.7606	25.0642	25.0411	gmk	Guanylate kinase	FALSE	0.170616	0.435461	-0.532757	0.0200822	0.703373	0.00692611	0.00775625	0.50613	0.0165147
Q9RS39	24.5758	25.6833	25.2021	21.6215	25.8469	26.6003	26.0949	27.2321	27.0601	27.2398	26.6853	DR_2288	Macro domain-containing protein DR_2288	TRUE	-0.551507	0.502317	2.17286	0.0136	-2.72436	0.00593425	0.00682251	0.532117	0.0126492
Q9RS40	25.8025	25.6042	25.5433	25.5123	25.9818	26.4257	26.1395	26.226	26.1822	26.0411	26.2082	DR_2287	Transcriptional regulator, AsnC family	FALSE	0.0494341	0.726367	0.577688	0.000937476	-0.528254	0.00294568	0.00390689	0.628037	0.00198479
Q9RS41	27.1119	27.3491	27.1211	27.1558	27.304	27.4706	27.2608	27.5758	27.0721	27.5816	27.8274	DR_2286	Uncharacterized protein	FALSE	-0.0909018	0.619214	0.218287	0.212175	-0.309189	0.110598	0.0687116	0.588608	0.098941
Q9RS46	25.1481	25.6334	26.468	26.5386	26.3738	25.7483	25.9542	25.7562	26.167	26.0482	25.6835	DR_2281	DRBM domain-containing protein	FALSE	-0.00812756	0.980519	0.0110921	0.971286	-0.0192197	0.953955	0.385036	0.689819	0.297769
Q9RS49	27.6418	28.0387	27.5326	27.2278	28.0464	28.2031	28.2409	28.372	29.1336	28.562	28.3882	DR_2278	Amino acid ABC transporter, periplasmic amino acid-binding protein	FALSE	-0.478992	0.0519994	0.605348	0.0128439	-1.08434	0.000485522	0.00106237	0.312929	0.0120372
Q9RS52	24.922	24.9192	25.3338	24.6697	24.5432	24.3481	24.5445	24.611	24.1277	24.0339	24.4076	uvrB	UvrABC system protein B	FALSE	0.321954	0.0834497	-0.44952	0.0154734	0.771475	0.000875263	0.00158623	0.327686	0.0137203
Q9RS64	30.2136	30.04	30.2836	30.1402	30.5995	30.6872	30.9931	30.3723	30.8456	30.7546	30.2504	dps1	DNA protection during starvation protein 1	FALSE	0.0462101	0.805841	0.493691	0.0147753	-0.44748	0.0335934	0.0267631	0.650538	0.0133207
Q9RS66	26.6827	26.616	26.9712	27.001	26.5009	25.9563	26.256	25.9478	25.805	25.9105	25.8049	DR_2261	Aldo/keto reductase	FALSE	0.32511	0.0793169	-0.652473	0.00159601	0.977583	0.000131904	0.000414771	0.327686	0.00276183
Q9RS67	27.165	27.1537	27.4082	27.3234	26.7436	26.5449	26.6715	26.2576	26.1944	26.2998	26.3286	ftsY	Signal recognition particle receptor FtsY	FALSE	0.280144	0.0757379	-0.708154	0.000257537	0.988298	2.98458e-05	0.000166722	0.327686	0.000940337
Q9RS71	28.7489	28.5841	28.6546	28.76	28.4919	28.6496	28.4289	28.6905	28.1508	28.4596	28.718	DR_2256	Transketolase	FALSE	0.122418	0.429189	-0.121675	0.397105	0.244092	0.130562	0.0782588	0.505521	0.15658
Q9RS76	28.7823	29.0814	28.2033	28.1476	29.164	30.0548	29.892	29.7163	30.6949	30.4941	29.9202	DR_2251	Uncharacterized protein	FALSE	-0.662951	0.0462853	1.15312	0.00151698	-1.81607	8.17462e-05	0.000308921	0.311584	0.00263757
Q9RS80	26.9054	26.6939	26.5633	26.6425	27.2826	27.7767	27.7187	27.6627	27.9334	28.0345	27.9927	DR_2247	Uncharacterized protein	FALSE	-0.376679	0.0271973	0.90891	4.22455e-05	-1.28559	3.6625e-06	7.66854e-05	0.31078	0.000345744
Q9RS84	25.0515	24.9133	25.279	25.4019	24.6311	24.7751	25.601	24.5756	24.724	24.7207	24.6377	phoU	Phosphate-specific transport system accessory protein PhoU homolog	FALSE	0.201552	0.411551	-0.265725	0.249914	0.467277	0.0740606	0.0497389	0.499955	0.110875
Q9RS85	25.2343	25.1357	25.2548	25.1644	25.1667	24.663	24.9729	24.3805	24.2342	24.4514	24.362	DR_2242	Thiol-specific antioxidant protein, putative	FALSE	0.446572	0.0288103	-0.401534	0.032729	0.848106	0.00061632	0.00126261	0.31078	0.0241419
Q9RS87	30.6337	30.9488	30.4887	30.9566	31.6164	31.0563	31.0206	31.2531	31.3378	31.3307	31.1394	DR_2240	Uncharacterized protein	FALSE	-0.0326955	0.859128	0.479669	0.0154817	-0.512365	0.0163751	0.0150683	0.664337	0.0137203
Q9RS89	24.8459	24.4651	23.8701	23.4964	24.2739	25.1996	24.4986	24.9148	24.1874	24.7646	25.4348	DR_2238	Carbonic anhydrase	FALSE	-0.0738905	0.84773	0.552338	0.141526	-0.626228	0.124669	0.0754081	0.659321	0.0729869
Q9RS90	24.209	23.9681	24.5848	24.7697	23.9969	23.1793	24.0972	23.0836	23.6131	23.4617	23.9489	DR_2237	Uncharacterized protein	FALSE	-0.0853126	0.775267	-0.793678	0.0138998	0.708366	0.0341062	0.0270771	0.641042	0.0128416
Q9RS92	23.6469	23.6376	23.6857	23.8661	23.3976	22.9729	23.0134	23.0559	23.1169	23.2042	23.194	DR_2235	POLIIIAc domain-containing protein	FALSE	-0.0617773	0.654175	-0.599138	0.000591153	0.537361	0.00221874	0.00310767	0.600231	0.00152004
Q9RS93	25.4074	25.4844	25.6718	25.7393	24.8368	24.6163	25.0289	24.5328	24.486	24.6934	24.5498	DR_2234	DAGKc domain-containing protein	FALSE	0.17733	0.268882	-0.821991	0.000130987	0.99932	4.81233e-05	0.000221844	0.426421	0.000691922
Q9RS98	27.8428	28.4117	28.2682	28.3245	27.7426	27.4368	27.9349	27.0325	27.7336	27.4665	27.1899	DR_2229	Uncharacterized protein	FALSE	0.0733449	0.758321	-0.675118	0.00985343	0.748463	0.00852536	0.00913771	0.638953	0.00996607
Q9RSA0	28.0564	28.4402	28.5009	28.2969	28.0988	27.9105	27.9078	28.0499	27.7737	27.8749	27.9966	apgM	Probable 2,3-bisphosphoglycerate-independent phosphoglycerate mutase	FALSE	0.110061	0.441663	-0.33184	0.0252665	0.441901	0.00871853	0.0092819	0.507673	0.0196706
Q9RSA5	30.6237	30.8933	30.7193	30.7521	31.0295	31.0008	30.6513	30.7882	30.3786	30.7181	30.6875	DR_2221	Tellurium resistance protein TerD	FALSE	0.272707	0.0866944	0.120346	0.388102	0.152362	0.314918	0.159753	0.327686	0.154163
Q9RSA6	28.5287	28.72	28.2203	28.1127	29.4286	30.1297	29.2897	30.1368	30.3277	30.4071	30.2259	DR_2220	Tellurium resistance protein TerB (TerB) putative	FALSE	-0.574026	0.0357116	1.3508	8.9592e-05	-1.92483	7.73428e-06	8.14938e-05	0.311584	0.000519245
Q9RSA9	22.5959	22.0653	22.2576	21.662	23.0598	23.3513	19.3437	23.2278	23.0374	22.927	23.1304	DR_2216	Uncharacterized protein	TRUE	-0.785988	0.354038	0.100442	0.896078	-0.886431	0.298592	0.153771	0.472085	0.28219
Q9RSB8	26.8316	27.5213	26.7049	26.0432	26.8024	26.073	25.9213	25.8312	27.7239	27.4643	26.1216	DR_2207	Uncharacterized protein	FALSE	-0.946313	0.0505583	-0.618281	0.149023	-0.328032	0.461302	0.218598	0.312929	0.0759949
Q9RSC3	25.542	25.8827	26.0569	25.9145	25.2369	24.7897	24.8963	25.0897	24.1738	24.9698	25.1831	DR_2202	UDP-glucose 4-epimerase	FALSE	0.227581	0.35444	-0.845887	0.00271915	1.07347	0.00089134	0.00160313	0.472085	0.00391179
Q9RSC5	25.5239	25.902	26.1881	25.5589	24.5677	25.1635	24.5368	24.6339	25.6728	25.2003	25.0942	pyrF	Orotidine 5-phosphate decarboxylase	FALSE	-0.596938	0.0232162	-1.06773	0.000376188	0.470794	0.061519	0.042871	0.31078	0.00115203
Q9RSC7	26.7237	26.5325	25.2044	26.8015	26.6769	25.8835	25.9378	26.3913	26.3344	26.3827	26.4546	DR_2198	ABC transporter, ATP-binding protein	FALSE	-0.168251	0.645966	-0.0931892	0.782751	-0.0750615	0.836953	0.350442	0.597814	0.257679
Q9RSD0	27.2276	27.128	27.3707	27.1765	26.7939	26.7845	26.79	26.7432	26.5661	26.595	26.865	DR_2195	Alpha-glucan phosphorylase, putative	FALSE	0.102519	0.412769	-0.447771	0.00217157	0.55029	0.000879413	0.00158769	0.499977	0.00343013
Q9RSD2	24.6376	24.7296	24.5709	24.4996	25.1045	25.4561	24.9886	24.7861	25.0341	24.8922	25.1463	DR_2193	Uncharacterized protein	FALSE	0.0596377	0.718711	0.474408	0.00919854	-0.41477	0.0266422	0.0223108	0.625855	0.00938166
Q9RSD4	25.8484	26.0024	26.3702	26.3663	25.2324	24.9336	24.7963	24.8331	24.2478	24.5964	24.956	DR_2190	NADH-dependent flavin oxidoreductase, putative	FALSE	0.348775	0.115326	-1.19795	6.37133e-05	1.54673	1.31982e-05	0.000108047	0.343867	0.000422972
Q9RSD6	28.9566	29.0429	29.129	29.1897	28.9416	28.8793	28.4379	28.8537	28.02	28.3852	28.7967	DR_2188	Aminopeptidase	FALSE	0.377473	0.0753825	-0.301444	0.118195	0.678917	0.00486634	0.00583493	0.327686	0.0636521
Q9RSE2	25.3409	23.9272	23.1758	23.4996	26.0043	26.7032	25.4866	26.8502	26.8059	26.6623	26.7787	DR_2182	Uncharacterized protein	FALSE	-0.487864	0.329263	2.27522	0.000359895	-2.76309	0.000140642	0.000433634	0.461943	0.0011318
Q9RSE3	25.635	25.0877	25.1824	25.4251	24.4813	25.3709	25.6926	25.6883	25.4646	25.0491	25.6982	DR_2181	Uncharacterized protein	FALSE	-0.0956917	0.749986	-0.0243055	0.930174	-0.0713861	0.811895	0.344677	0.633881	0.28944
Q9RSE4	29.2071	29.0554	28.7043	29.3556	28.6596	29.2577	29.2698	28.9621	29.4089	29.4796	29.1433	DR_2180	Robl_LC7 domain-containing protein	FALSE	-0.306651	0.153428	-0.0433359	0.818882	-0.263315	0.2145	0.117198	0.370686	0.265709
Q9RSE5	28.1565	28.3056	27.7367	27.9118	28.0177	28.6003	28.0202	28.4663	28.1529	28.5565	28.3317	DR_2179	Uncharacterized protein	FALSE	-0.0709137	0.729033	0.24846	0.206366	-0.319374	0.138548	0.082129	0.628037	0.0971003
Q9RSE6	28.3513	28.1166	28.1927	28.4435	27.9835	27.663	27.6329	27.7212	27.3923	27.5893	27.9819	purB	Adenylosuccinate lyase	FALSE	0.0955937	0.575434	-0.525918	0.00590199	0.621511	0.00339215	0.00431812	0.568852	0.00677664
Q9RSE7	26.3647	26.6109	26.3582	26.2347	26.5866	26.5787	26.7718	26.3795	27.0844	26.8445	26.6372	DR_2177	Cytidine deaminase	FALSE	-0.276177	0.0997343	0.187048	0.214763	-0.463224	0.0120199	0.0119901	0.336915	0.0996773
Q9RSF0	27.5085	27.5296	27.67	27.7171	27.1371	27.0006	26.8822	27.0215	26.1521	26.8714	26.7701	leuS	Leucine--tRNA ligase	FALSE	0.412466	0.0368129	-0.595963	0.00356977	1.00843	0.000131648	0.000414771	0.311584	0.004757
Q9RSF2	23.7934	24.3204	23.9768	24.1267	24.4443	23.9442	24.5977	24.3754	24.3828	24.062	24.1407	DR_2172	Uncharacterized protein	FALSE	0.145215	0.447521	0.286048	0.122533	-0.140833	0.460974	0.218598	0.508323	0.0654092
Q9RSF6	23.8149	23.7901	23.7217	23.8058	23.3751	23.7198	23.6235	24.0773	23.7407	23.8002	23.7577	DR_2168	Sun protein, putative	FALSE	-0.0672653	0.672674	-0.0841869	0.5693	0.0169216	0.915012	0.37344	0.607343	0.205402
Q9RSF8	26.7034	26.0603	26.4358	26.2682	27.0808	27.0369	26.3678	26.8592	26.2171	26.713	26.8914	DR_2166	Purine-nucleoside phosphorylase	FALSE	0.229012	0.34161	0.469243	0.0507005	-0.24023	0.319531	0.161576	0.46593	0.0339049
Q9RSG3	25.2293	24.93	25.3383	25.3029	25.16	25.1259	24.8773	25.1494	24.6265	25.1078	24.7391	DR_2161	Protein-tyrosine phosphatase-related protein	FALSE	0.253749	0.139706	-0.121973	0.425357	0.375722	0.0383651	0.0299614	0.358109	0.165222
Q9RSG4	23.8441	24.0091	24.4911	24.7654	24.2121	24.0212	23.8933	23.8718	23.5644	23.4691	23.9669	DR_2160	Delta-aminolevulinic acid dehydratase	FALSE	0.332797	0.170743	-0.277859	0.212946	0.610656	0.0214343	0.018743	0.386657	0.0991738
Q9RSG5	24.3198	24.6854	24.54	24.3311	24.8768	24.4204	24.6111	24.4094	24.8266	24.4859	24.2341	DR_2159	PG_binding_1 domain-containing protein	FALSE	0.0638838	0.729507	0.110326	0.521917	-0.046442	0.801255	0.340906	0.628037	0.192524
Q9RSG8	22.9795	22.7934	23.1698	23.0074	21.9	23.093	23.0765	22.3973	22.3627	22.1463	22.4306	DR_2156	Uncharacterized protein	FALSE	0.303532	0.280053	-0.370811	0.162285	0.674344	0.0287654	0.0238007	0.432648	0.0808386
Q9RSH0	27.5575	28.0102	27.8967	27.7975	28.1793	27.524	27.4799	27.6147	27.8761	27.8209	27.8183	DR_2154	Amino acid ABC transporter, periplasmic amino acid-binding protein	FALSE	-0.138985	0.4627	-0.116028	0.506791	-0.0229575	0.902195	0.370891	0.515247	0.189399
Q9RSH1	24.3428	24.743	25.0126	24.4799	24.49	23.5894	23.8436	24.0057	21.0486	23.23	23.3427	DR_2153	Sugar ABC transportor, ATP-binding protein	TRUE	1.44174	0.0127866	-0.662433	0.166924	2.10418	0.00123601	0.00201677	0.304961	0.082586
Q9RSH3	24.184	21.029	23.8556	23.9484	23.8694	23.4418	24.0381	22.8974	24.4645	20.4757	23.8288	rnpA	Ribonuclease P protein component	TRUE	0.638659	0.521189	0.307377	0.736904	0.331282	0.737452	0.32095	0.543215	0.246621
Q9RSH6	23.8579	24.4312	25.0166	24.035	25.3363	25.1835	24.9569	25.4697	24.8811	25.2854	25.3863	DR_2148	Transcriptional regulator, TetR family	FALSE	0.05237	0.845872	0.901459	0.00371403	-0.849089	0.00841312	0.0090583	0.658798	0.00487803
Q9RSH8	28.2683	28.8372	28.4367	27.8257	29.0148	29.3978	29.4086	29.1855	30.406	29.8693	29.4929	DR_2146	Uncharacterized protein	FALSE	-0.671069	0.0263366	0.909709	0.00327948	-1.58078	9.44166e-05	0.00033208	0.31078	0.00451858
Q9RSI1	25.0979	25.207	25.4358	25.0253	24.9304	25.5994	24.9264	25.4974	25.3577	25.5527	25.9934	DR_2143	PHB domain-containing protein	FALSE	-0.396145	0.0992243	0.0469316	0.821529	-0.443077	0.0692897	0.0474065	0.336915	0.26616
Q9RSI4	24.252	24.1892	24.2226	24.191	23.7642	23.9449	24.1827	23.7284	24.2878	24.2597	24.1997	hisD	Histidinol dehydrogenase	FALSE	-0.344011	0.0239937	-0.308637	0.0276816	-0.0353732	0.791826	0.337968	0.31078	0.0212627
Q9RSI9	28.0288	27.8914	28.1494	28.2242	27.2217	26.9119	27.4361	27.0747	26.7138	26.8003	26.8561	deoB	Phosphopentomutase	FALSE	0.371003	0.0297254	-0.912391	4.26112e-05	1.28339	3.89363e-06	7.66854e-05	0.31078	0.000345744
Q9RSJ0	26.8839	26.9877	26.7732	26.6971	26.7567	26.1831	26.5773	26.3381	26.3667	26.32	26.3821	DR_2134	ABC transporter, ATP-binding protein	FALSE	0.107543	0.493617	-0.371688	0.0233962	0.479231	0.00951003	0.00996809	0.529778	0.0185708
Q9RSJ1	24.2615	23.946	23.5045	24.5802	23.7108	23.7251	23.5538	23.6942	23.9659	23.2088	23.8458	DR_2133	Uncharacterized protein	FALSE	-0.00251477	0.992237	-0.402089	0.114408	0.399575	0.142847	0.0840479	0.692261	0.0625351
Q9RSJ5	29.5121	29.5381	29.1282	29.3324	30.3718	31.5905	30.4071	31.2238	31.7209	31.835	31.2785	rplQ	50S ribosomal protein L17	FALSE	-0.713189	0.0340326	1.52059	0.000184405	-2.23378	1.30028e-05	0.000108047	0.311584	0.00081122
Q9RSJ6	29.7824	29.6384	30.3345	30.4072	29.6984	29.5539	29.5395	29.5819	29.1467	29.1982	29.5994	rpoA	DNA-directed RNA polymerase subunit alpha	FALSE	0.278685	0.201982	-0.447181	0.0388123	0.725865	0.00488804	0.00584619	0.40272	0.0274382
Q9RSJ7	30.2852	28.8384	30.0535	30.4099	30.1801	30.6543	29.7275	29.8879	30.1341	30.2574	30.0184	rpsD	30S ribosomal protein S4	FALSE	-0.0242104	0.946579	0.21567	0.523258	-0.239881	0.511226	0.238214	0.681492	0.192791
Q9RSJ9	31.0629	29.4246	29.9348	30.7642	31.0898	31.7956	31.6943	31.5796	31.9485	31.1697	31.5396	rpsM	30S ribosomal protein S13	FALSE	-0.0127511	0.97307	1.24324	0.00414055	-1.25599	0.00620917	0.00705319	0.687799	0.00526768
Q9RSK1	28.6932	28.591	28.8691	29.1195	29.2986	28.6665	28.6529	28.6852	29.1696	29.2892	28.8364	infA	Translation initiation factor IF-1	FALSE	-0.272648	0.206055	0.00758508	0.968462	-0.280233	0.194651	0.108352	0.404225	0.297652
Q9RSK2	26.2354	26.7398	26.2801	26.1905	27.0046	26.8444	27.0324	27.3581	27.6669	27.2578	27.4398	DR_2122	Branched-chain amino acid ABC transporter, periplasmic amino acid-binding protein	FALSE	-0.394986	0.052155	0.69841	0.00167911	-1.0934	9.72801e-05	0.000338328	0.312929	0.00285157
Q9RSK7	28.8097	28.732	29.2002	28.6267	29.3731	29.1238	29.5038	29.5751	29.9344	29.8812	29.3825	adk	Adenylate kinase	FALSE	-0.33876	0.105628	0.551779	0.0103244	-0.890539	0.00078113	0.00146599	0.341022	0.010328
Q9RSK9	32.633	31.7589	32.3365	32.6479	32.7575	32.6427	32.4708	32.1035	32.512	32.1894	32.2125	rplO	50S ribosomal protein L15	FALSE	0.189011	0.4388	0.149568	0.506471	0.0394426	0.869838	0.361028	0.507056	0.189399
Q9RSL0	31.6443	32.0529	31.9071	32.0624	31.4938	30.5098	30.9338	30.6438	31.5196	31.1375	30.8644	rpmD	50S ribosomal protein L30	FALSE	-0.278535	0.277984	-1.02142	0.000947233	0.742884	0.011518	0.0115868	0.431397	0.00198479
Q9RSL1	30.8983	31.5147	30.9088	30.5429	32.0998	32.2912	32.0928	32.1645	32.5142	32.3852	32.2431	rpsE	30S ribosomal protein S5	FALSE	-0.218743	0.297753	1.19591	5.55725e-05	-1.41465	2.50992e-05	0.000148677	0.441611	0.000382849
Q9RSL2	29.5191	28.3618	28.5682	28.8504	30.1731	31.4433	30.422	30.9648	31.5044	30.632	31.3392	rplR	50S ribosomal protein L18	FALSE	-0.407745	0.28077	1.92595	0.000139273	-2.33369	5.2806e-05	0.00023433	0.432648	0.000691922
Q9RSL3	31.7178	30.9388	31.1099	31.1131	32.4479	32.0819	31.5706	32.0579	32.2628	32.5008	31.9197	rplF	50S ribosomal protein L6	FALSE	-0.188175	0.4582	0.819691	0.00426797	-1.00787	0.00183514	0.00266425	0.513923	0.00533682
Q9RSL4	31.651	32.0113	31.6627	31.929	32.2	31.2584	31.3255	31.5415	31.9274	31.8336	31.4964	rpsH	30S ribosomal protein S8	FALSE	-0.171082	0.466881	-0.232137	0.293193	0.0610553	0.792843	0.337968	0.515895	0.124915
Q9RSL5	30.1704	30.5253	30.5547	30.5323	30.343	29.5066	29.6247	28.8848	29.6308	29.3326	29.2675	rpsN	30S ribosomal protein S14	FALSE	0.179491	0.535257	-0.855929	0.0074355	1.03542	0.00375886	0.00469679	0.551372	0.00805608
Q9RSL7	30.2664	30.3602	30.5009	30.7982	30.3808	30.5111	30.1292	30.6045	30.6077	30.4664	30.1986	DR_2107	ABC transporter, ATP-binding protein, Ycf16 family	FALSE	-0.0178168	0.92035	-0.0750143	0.650865	0.0571975	0.748756	0.324679	0.673972	0.227197
Q9RSL8	28.9784	28.1132	28.774	28.9359	28.1953	28.2689	27.9245	27.9783	27.3049	27.3745	28.013	DR_2106	Uncharacterized protein	FALSE	0.527638	0.0511026	-0.608642	0.0198672	1.13628	0.000683344	0.00132435	0.312929	0.0164738
Q9RSM3	28.8339	27.7216	28.4571	28.634	28.0013	28.3282	28.0504	28.1126	27.3351	27.581	28.1376	DR_2101	Uncharacterized protein	FALSE	0.438563	0.128113	-0.288561	0.266441	0.727124	0.0199704	0.0176909	0.352461	0.116929
Q9RSM5	24.0966	25.1227	24.5186	23.8774	23.8898	23.3239	23.9301	23.1718	23.5518	23.3325	23.2934	DR_2099	Uncharacterized protein	FALSE	0.186352	0.539274	-0.824912	0.0118635	1.01126	0.0058128	0.00674824	0.551995	0.0114292
Q9RSM8	27.7121	27.2767	27.978	27.9519	27.2128	27.7143	27.501	27.6628	27.0548	27.4009	27.8493	DR_2096	Endopeptidase IV-related protein	FALSE	0.0877197	0.710585	-0.206957	0.353002	0.294677	0.227692	0.122855	0.622029	0.143212
Q9RSN0	23.116	23.7966	24.2262	24.0331	24.3635	24.1101	24.1878	23.9133	23.3803	23.5943	23.774	DR_2094	Rrf2 protein	FALSE	0.560786	0.041427	0.350696	0.146441	0.21009	0.40398	0.19714	0.311584	0.0749923
Q9RSN4	26.5361	26.3294	26.3154	26.3116	25.9567	25.8625	26.1364	25.8038	25.7102	25.7498	25.8581	DR_2090	Uncharacterized protein	FALSE	0.167129	0.209667	-0.43329	0.0034902	0.60042	0.000619326	0.00126261	0.404641	0.00466801
Q9RSN5	23.8649	25.2091	25.7549	24.2414	23.9466	23.6204	24.1067	24.4686	24.2298	24.194	23.5472	DR_2089	Ferripyochelin-binding protein	FALSE	0.0452431	0.914961	-0.732	0.0834397	0.777244	0.0880909	0.0573762	0.673062	0.0491604
Q9RSN7	30.2778	30.5825	30.3824	30.362	30.6288	29.8208	29.7287	29.5445	29.7474	29.9288	29.5829	infC	Translation initiation factor IF-3	FALSE	0.177677	0.459741	-0.470477	0.0515326	0.648154	0.0179186	0.0162368	0.514596	0.0343891
Q9RSN9	25.4621	25.6466	25.4384	25.648	25.0953	25.507	25.8383	25.4554	25.9581	25.5578	25.5643	DR_2085	Glutaredoxin, putative	FALSE	-0.219427	0.252142	-0.0747975	0.664592	-0.144629	0.442191	0.211016	0.422055	0.230447
Q9RSP0	24.1622	24.7718	24.4873	24.5546	24.884	24.6778	24.4866	24.4645	24.5162	24.7744	24.7236	DR_2084	Glycerophosphoryl diester phosphodiesterase	FALSE	-0.0431649	0.803029	0.134261	0.40922	-0.177426	0.316527	0.160227	0.65035	0.160147
Q9RSP3	27.9506	28.0915	28.1471	27.938	27.9917	28.1033	27.8852	28.1418	27.6391	27.9229	28.1423	thrS	Threonine--tRNA ligase	FALSE	0.129107	0.388106	-0.00129162	0.992421	0.130399	0.383548	0.188331	0.488567	0.302723
Q9RSP8	24.9391	25.0313	25.2045	25.0958	24.4715	23.7567	24.2069	23.9112	23.8755	24.0178	24.1814	DR_2076	Lactamase_B domain-containing protein	FALSE	0.0616384	0.732592	-0.981123	0.000100426	1.04276	0.000114918	0.000378729	0.629864	0.00057294
Q9RSP9	27.325	26.5359	26.9327	24.6695	27.2121	27.5516	27.2014	27.6169	28.0069	28.0348	27.7375	DR_2075	Ferredoxin	FALSE	-0.53088	0.311336	1.02976	0.0486462	-1.56064	0.010093	0.0103589	0.451224	0.0327513
Q9RSQ3	27.6415	27.5121	27.6094	27.5922	27.072	27.1588	26.8485	27.1672	26.9851	26.9624	27.1249	glmM	Phosphoglucosamine mutase	FALSE	0.0374868	0.762037	-0.527206	0.000700354	0.564693	0.000745248	0.00141543	0.639	0.00167136
Q9RSQ4	32.19	32.8204	32.0537	32.4285	33.0078	33.0371	33.3192	33.1476	33.6075	33.5845	33.3144	DR_2070	Membrane lipoprotein	FALSE	-0.374207	0.0699058	0.754788	0.00118221	-1.12899	9.36267e-05	0.00033208	0.327686	0.00222503
Q9RSQ5	25.8136	25.9046	25.8792	25.6864	25.5172	25.3484	24.9082	25.0465	24.2406	24.8545	25.2598	ligA	DNA ligase	FALSE	0.420132	0.0961559	-0.615872	0.0152225	1.036	0.000988889	0.00173263	0.333884	0.0135895
Q9RSQ6	25.8355	26.4018	26.1355	25.3752	26.4371	26.7069	26.5112	26.6313	27.25	27.3939	26.6188	DR_2068	Alkaline shock protein-related protein	FALSE	-0.515987	0.0649368	0.634586	0.0200176	-1.15057	0.00085768	0.00157491	0.327686	0.0164988
Q9RSQ7	28.204	27.7206	27.4728	27.6025	28.1761	28.6921	28.5454	28.4503	28.6955	28.5538	28.2937	nusB	Transcription antitermination protein NusB	FALSE	-0.0483507	0.8108	0.716017	0.0025504	-0.764368	0.00275445	0.00370581	0.650979	0.00383526
Q9RSR1	28.1009	28.122	28.0214	28.1617	28.3908	28.2328	27.708	28.3268	27.2094	27.5851	28.0094	pnp	Polyribonucleotide nucleotidyltransferase	FALSE	0.5633	0.0216698	0.0630835	0.751176	0.500216	0.0367429	0.0288368	0.31078	0.25025
Q9RSR2	26.2892	25.7691	25.9955	25.9342	26.442	26.1535	26.4805	26.1135	26.8083	26.3802	26.6396	DR_2062	WD-repeat family protein	FALSE	-0.312026	0.0926018	0.300361	0.0818981	-0.612387	0.00422375	0.00516886	0.33373	0.0484965
Q9RSR5	28.8241	28.9734	28.8155	28.8108	29.0456	29.1274	28.6349	29.1021	28.8228	29.122	29.2754	glyQS	Glycine--tRNA ligase	FALSE	-0.0958815	0.558898	0.121538	0.426894	-0.217419	0.199528	0.110419	0.563868	0.165392
Q9RSR7	26.7689	26.6592	26.6666	26.6957	27.3199	26.9078	26.7069	27.0543	26.7648	26.5976	26.6587	DR_2057	Uncharacterized protein	FALSE	0.323499	0.0516917	0.299623	0.0516129	0.0238762	0.874497	0.361969	0.312929	0.0343891
Q9RSR9	26.0748	26.3163	26.492	26.0615	25.6782	25.401	24.9743	25.0963	24.7207	25.1102	25.1029	DR_2055	Oligoendopeptidase F, putative	FALSE	0.309513	0.144892	-0.948697	0.000329025	1.25821	6.08991e-05	0.000253427	0.361518	0.00109214
Q9RSS4	29.0667	28.8948	28.3764	28.8115	28.5299	28.5788	29.0549	28.1975	29.1905	28.8823	28.2621	rpmG	50S ribosomal protein L33	FALSE	-0.187998	0.490056	-0.19706	0.436016	0.00906185	0.973146	0.388293	0.526957	0.168111
Q9RSS6	29.2779	29.4788	29.1296	29.0628	29.7557	29.6852	29.5731	29.5249	29.325	29.6635	29.4071	nusG	Transcription termination/antitermination protein NusG	FALSE	0.169508	0.261722	0.39744	0.0125221	-0.227932	0.140294	0.0828537	0.423371	0.0118757
Q9RSS7	30.5197	31.5105	31.2898	30.3989	31.8715	31.9449	31.5015	32.1953	32.0814	31.9991	32.1829	rplK	50S ribosomal protein L11	FALSE	-0.209514	0.460036	0.948608	0.00343707	-1.15812	0.00152016	0.00232232	0.514596	0.00463087
Q9RSS8	30.8113	30.4207	30.7393	29.7455	31.5138	30.9625	30.3262	31.4103	30.997	31.4431	31.0895	rplA	50S ribosomal protein L1	FALSE	-0.123336	0.708577	0.624002	0.0607447	-0.747338	0.0409629	0.0315746	0.621577	0.0386403
Q9RSS9	30.9656	30.2122	30.7859	31.1703	30.9729	31.7672	31.1917	31.961	31.1002	31.2888	31.8432	rplJ	50S ribosomal protein L10	FALSE	0.062467	0.839148	0.689731	0.0312965	-0.627264	0.0617368	0.0429192	0.65719	0.0233208
Q9RST0	28.2533	27.5232	27.7476	28.394	28.6147	28.3179	28.3078	28.2766	28.4646	27.8799	27.8328	rplL	50S ribosomal protein L7/L12	FALSE	0.320175	0.202039	0.399745	0.0948566	-0.07957	0.741941	0.322608	0.40272	0.0542014
Q9RST1	23.3665	22.4126	23.3811	23.5243	22.455	22.7368	22.5831	23.1743	22.8489	22.2059	22.2837	DR_2042	Uncharacterized protein	FALSE	0.291133	0.333486	-0.433846	0.132239	0.72498	0.0290543	0.0239091	0.462345	0.0692738
Q9RST2	24.7126	21.2225	24.6536	24.5512	24.0753	24.1822	23.8695	24.3178	23.4495	24.3498	24.1469	DR_2041	Alpha-E domain-containing protein	TRUE	0.129126	0.861758	0.326229	0.636257	-0.197103	0.790588	0.337882	0.664579	0.223594
Q9RST7	25.2297	24.73	25.329	25.1914	24.9173	25.1607	25.0263	25.5692	25.2904	25.3641	25.3163	DR_2036	Trehalose synthase, putative	FALSE	-0.155204	0.424482	0.0483192	0.785363	-0.203524	0.300195	0.154095	0.505521	0.258008
Q9RST9	24.1476	24.0111	24.1578	24.4067	23.7775	23.6068	23.7766	23.5975	23.3133	24.3473	23.3168	DR_2034	Aminoglycoside N(3)-acetyltransferase	FALSE	0.0304655	0.899002	-0.491177	0.0456898	0.521642	0.0487885	0.0364241	0.672146	0.0312407
Q9RSU0	29.5405	29.6065	29.9836	29.779	29.3957	29.5424	29.3941	29.7512	28.9837	29.4232	29.7891	DR_2033	Glutamine synthase	FALSE	0.122188	0.547661	-0.206573	0.281745	0.328761	0.123961	0.0750755	0.554553	0.121106
Q9RSU1	25.1988	25.399	25.5247	25.8872	25.0884	24.8886	25.2727	24.82	24.83	24.9438	24.6869	DR_2032	Methylmalonyl-CoA mutase, alpha subunit, chain B	FALSE	0.197218	0.296028	-0.484989	0.0144791	0.682207	0.00314061	0.00407438	0.441611	0.0131184
Q9RSU3	25.0229	25.4616	25.4542	25.0792	24.9463	23.6785	24.4813	23.5373	24.0235	24.0567	23.5555	DR_2030	Uncharacterized protein	FALSE	0.282285	0.395085	-1.09363	0.00367903	1.37592	0.00132798	0.00211594	0.490681	0.00486708
Q9RSU6	23.5466	23.4682	23.5795	23.3171	22.8586	23.4776	23.904	23.1091	24.3452	23.4096	23.5993	purN	Phosphoribosylglycinamide formyltransferase	FALSE	-0.447406	0.127327	-0.140551	0.586183	-0.306855	0.281496	0.147202	0.352461	0.209834
Q9RSU7	27.9606	27.3823	27.6336	27.801	27.4274	27.8812	27.695	27.6863	27.3782	27.5006	27.4509	DR_2025	ArgE/DapE/Acy1 family protein	FALSE	0.229217	0.182695	-0.0219013	0.885762	0.251118	0.147618	0.0863203	0.394879	0.279529
Q9RSV0	24.7747	24.7499	24.6353	24.2992	25.5877	25.6131	25.1439	25.5952	26.1844	25.9544	25.3513	DR_2022	VOC domain-containing protein	FALSE	-0.345055	0.1389	0.870194	0.00124629	-1.21525	0.000175716	0.000511862	0.358109	0.00225727
Q9RSV3	24.845	25.6706	25.0007	25.004	26.2597	26.038	25.7979	26.3646	26.3565	26.2639	26.1716	DR_2019	Thioredoxin-like_fold domain-containing protein	FALSE	-0.148953	0.489858	0.984958	0.000383647	-1.13391	0.000232079	0.000608816	0.526957	0.00115203
Q9RSV7	24.9634	24.3665	24.6663	24.7591	24.1972	23.9586	23.8435	24.1458	23.6861	24.4301	24.3006	DR_2015	Oxidoreductase, FAD-binding	FALSE	-0.102658	0.625225	-0.652591	0.00569975	0.549934	0.0215068	0.0187718	0.591414	0.00662781
Q9RSV8	23.9251	23.2839	23.3495	23.3789	23.9074	23.8851	23.5572	24.3507	23.9977	23.9854	23.649	DR_2014	Glyoxalase-like_dom domain-containing protein	FALSE	0.0477604	0.827982	0.440745	0.0492819	-0.392985	0.0951119	0.0610882	0.656074	0.0330168
Q9RSW2	26.4097	26.9838	26.6072	26.647	26.9716	26.3243	26.8433	26.5058	26.41	26.3767	26.4574	DR_2009	Uncharacterized protein	FALSE	0.246543	0.20844	-0.000699824	0.996799	0.247243	0.207247	0.113763	0.404225	0.303551
Q9RSW3	27.5226	27.6162	27.2766	27.807	27.9236	28.2412	27.5303	28.2745	27.7565	28.1703	28.2159	asd	Aspartate-semialdehyde dehydrogenase	FALSE	-0.0551792	0.79868	0.436813	0.0479099	-0.491992	0.0405867	0.0313355	0.648719	0.0323948
Q9RSW4	24.5803	24.6701	24.4862	21.6916	24.1259	23.8699	23.0856	23.4668	24.5244	20.4529	23.4742	DR_2007	Uncharacterized protein	TRUE	0.819926	0.402228	-0.219972	0.805211	1.0399	0.29293	0.151506	0.49354	0.262036
Q9RSW7	28.1828	27.8822	27.3477	27.8035	28.8734	31.0431	30.4417	30.8644	31.8415	31.1161	30.9607	rplT	50S ribosomal protein L20	FALSE	-1.00041	0.0549294	2.50162	0.000133976	-3.50203	1.41289e-05	0.000109979	0.313784	0.000691922
Q9RSX3	27.1366	27.7748	27.5874	27.1923	27.7995	28.0189	28.2746	28.3445	28.2926	28.23	28.2547	DR_1997	NYN domain-containing protein	FALSE	-0.149725	0.445778	0.686585	0.00256538	-0.83631	0.00112383	0.00188557	0.508323	0.00383888
Q9RSX8	24.6028	24.5972	24.1927	23.9688	24.4359	24.2445	24.5933	23.951	23.971	24.3482	24.0435	truD	tRNA pseudouridine synthase D	FALSE	0.185253	0.390833	-0.0342344	0.861631	0.219487	0.312714	0.158805	0.489427	0.275402
Q9RSY1	26.4683	26.8542	26.7575	26.4683	26.7454	26.1332	26.3123	26.6131	25.8825	26.2253	26.4715	DR_1988	PhoH-related protein	FALSE	0.257926	0.217054	-0.186058	0.329225	0.443985	0.0460314	0.0345286	0.406754	0.135983
Q9RSY2	31.1305	31.1908	30.9432	30.2054	31.5404	31.4268	30.8769	31.0807	30.8943	31.1997	30.807	DR_1987	Uncharacterized protein DR_1987	FALSE	0.264201	0.319156	0.363744	0.149448	-0.0995425	0.701507	0.307562	0.459046	0.0761051
Q9RSY3	25.4404	25.2024	25.5023	25.449	25.2985	24.8568	25.0263	25.0089	24.4032	24.7939	24.8696	DR_1986	DegV domain-containing protein DR_1986	FALSE	0.358706	0.0453286	-0.350929	0.0362441	0.709635	0.00101348	0.00175627	0.311584	0.0262956
Q9RSY4	23.621	23.5232	23.7117	23.4507	23.4748	24.021	23.9066	23.5188	24.1671	24.0204	23.8542	DR_1985	Beta-lactamase, putative	FALSE	-0.283563	0.112527	0.153663	0.333663	-0.437226	0.0225257	0.0195533	0.343867	0.13735
Q9RSY6	31.6388	30.7845	31.3287	31.3045	31.2958	31.6813	31.0042	31.3945	30.7333	31.3738	30.9048	DR_1983	Ribosomal protein S1, putative	FALSE	0.339984	0.177367	0.0797922	0.721318	0.260192	0.293235	0.151506	0.394879	0.24274
Q9RSY7	27.7927	27.3903	27.5512	27.7104	27.008	26.9339	26.8761	26.8604	26.0154	26.6686	26.6529	DR_1982	Thioredoxin reductase	FALSE	0.473972	0.0213947	-0.691523	0.00148668	1.16549	4.45868e-05	0.00020961	0.31078	0.00260974
Q9RSY9	24.3182	23.8362	23.5421	23.6135	24.3113	24.3027	23.8153	24.6025	24.2036	24.6592	24.6173	DR_1980	Epimerase domain-containing protein	FALSE	-0.235465	0.335557	0.430444	0.0728118	-0.665909	0.0162829	0.0150417	0.462345	0.0443832
Q9RSZ0	27.4104	27.4284	27.3619	28.0678	27.3253	27.6869	28.0708	27.6403	28.1264	27.6484	27.4552	DR_1979	Uncharacterized protein	FALSE	-0.0625221	0.797998	0.113677	0.616832	-0.176199	0.475581	0.223137	0.648719	0.218662
Q9RSZ2	21.1625	24.7497	25.0822	24.995	24.6438	24.4477	24.439	25.2945	24.9348	24.9347	24.9658	DR_1977	Uncharacterized protein	TRUE	-0.238842	0.769457	0.708881	0.356549	-0.947723	0.258852	0.136869	0.640495	0.144029
Q9RSZ3	26.2318	26.5526	26.6707	26.8219	26.263	26.2267	26.0145	26.3214	25.8713	26.4325	26.4353	mutS2	Endonuclease MutS2	FALSE	-0.0399184	0.834008	-0.362826	0.0596874	0.322908	0.111274	0.0689754	0.656074	0.0382342
Q9RSZ5	28.4021	28.3178	28.3642	28.3884	28.2516	28.0671	27.9902	28.0502	27.6854	27.8911	28.0083	lon	Lon protease	FALSE	0.228193	0.0888316	-0.27837	0.0319713	0.506563	0.00172943	0.00255021	0.327686	0.0236307
Q9RSZ6	27.4549	27.5929	27.8766	27.543	27.9882	27.8702	27.2739	27.9064	27.1337	27.5319	27.8477	clpX	ATP-dependent Clp protease ATP-binding subunit ClpX	FALSE	0.255237	0.264544	0.142826	0.491797	0.112412	0.61451	0.277095	0.423371	0.185122
Q9RSZ7	29.4337	29.0828	29.1697	29.5689	29.311	29.012	29.3431	28.5027	29.0835	29.0675	28.5534	clpP	ATP-dependent Clp protease proteolytic subunit	FALSE	0.140706	0.554493	-0.27158	0.230452	0.412286	0.102336	0.064274	0.56011	0.105049
Q9RSZ9	29.8041	29.6302	29.3073	29.488	29.9027	29.6236	29.6159	29.4571	29.5252	29.561	29.4879	DR_1970	Transcription elongation factor	FALSE	0.125145	0.424912	0.0924461	0.522007	0.032699	0.832449	0.349651	0.505521	0.192524
Q9RT01	25.8971	26.6092	26.7049	26.8444	26.145	26.6667	26.2113	26.6256	26.94	27.1424	26.5241	DR_1968	Nitroreductase	FALSE	-0.456693	0.0955634	-0.101769	0.668483	-0.354925	0.183805	0.103651	0.333758	0.231072
Q9RT02	28.4252	28.1197	28.6887	28.5248	28.084	27.8115	28.0382	27.9816	27.6225	27.923	27.8304	DR_1967	Enoyl-[acyl-carrier-protein] reductase [NADH]	FALSE	0.186872	0.253937	-0.460757	0.00866518	0.647629	0.00166916	0.00248449	0.422055	0.00896286
Q9RT05	24.9209	25.0738	24.655	24.5057	24.6294	24.5595	24.6509	24.6199	24.2683	24.7712	24.6075	DR_1964	General secretion pathway protein E	FALSE	0.0659459	0.700889	-0.173907	0.28574	0.239853	0.180008	0.101752	0.619396	0.122168
Q9RT06	25.1767	25.3515	25.2602	25.224	25.0275	25.3313	25.1721	25.2056	25.3031	25.2855	25.6949	DR_1963	Twitching mobility protein	FALSE	-0.243724	0.105394	-0.068986	0.599492	-0.174738	0.231499	0.124626	0.341022	0.213969
Q9RT07	27.4812	26.9184	27.2483	27.4766	27.7957	28.0684	28.3222	28.2034	28.4168	28.0808	28.1571	DR_1962	Uncharacterized protein	FALSE	-0.120794	0.520812	0.816326	0.000573584	-0.93712	0.000359523	0.00083817	0.543215	0.00149593
Q9RT09	27.3488	26.9392	26.8517	26.9672	26.9256	26.8221	26.9467	26.841	26.532	26.6788	26.773	DR_1960	Acetyl-CoA acetyltransferase	FALSE	0.222593	0.143397	-0.14287	0.29751	0.365463	0.0256327	0.0216564	0.359331	0.126019
Q9RT14	28.892	27.9465	28.5104	28.8134	29.2179	30.7188	29.7173	31.3522	31.3879	31.3538	31.3205	DR_1955	Extracellular solute-binding protein, family 5	FALSE	-1.10253	0.0299918	1.71098	0.00161894	-2.81351	6.13159e-05	0.000253427	0.31078	0.0027752
Q9RT21	31.3044	29.6527	30.2431	31.0493	30.6042	31.9293	31.3568	30.9427	31.1419	31.4712	30.2152	tig	Trigger factor	FALSE	0.265463	0.569944	0.645887	0.152704	-0.380425	0.419346	0.202601	0.568094	0.0771988
Q9RT22	23.9244	21.2804	24.0924	24.5797	24.1778	24.5352	23.8038	24.4973	24.5255	24.5534	24.7565	fabH2	3-oxoacyl-[acyl-carrier-protein] synthase 3 protein 2	TRUE	-0.35827	0.580813	0.784281	0.206158	-1.14255	0.0976845	0.0621749	0.57225	0.0971003
Q9RT23	26.8384	26.3083	26.8712	26.7786	26.4149	27.0053	26.4935	26.7008	26.8188	26.8725	27.1477	fabH1	3-oxoacyl-[acyl-carrier-protein] synthase 3 protein 1	FALSE	-0.29271	0.152068	-0.0454986	0.800491	-0.247212	0.22002	0.119531	0.370686	0.260965
Q9RT24	27.6957	27.5844	27.7644	27.6893	26.7938	26.6543	26.9639	26.7734	26.8586	26.6728	27.088	DR_1945	Malonyl CoA-acyl carrier protein transacylase	FALSE	-0.0767634	0.578393	-0.887097	2.28839e-05	0.810334	9.76181e-05	0.000338328	0.571099	0.000253198
Q9RT26	26.9264	26.219	26.6015	26.8262	26.8278	27.2117	26.7922	27.041	27.2483	27.493	27.3015	DR_1943	3-oxoacyl-[acyl-carrier-protein] reductase	FALSE	-0.379386	0.0652502	0.32491	0.0846765	-0.704296	0.00306057	0.00401139	0.327686	0.049627
Q9RT27	30.2587	29.5525	29.3926	30.6426	30.6914	30.8364	30.5983	30.5736	30.5505	30.4856	30.7812	acpP	Acyl carrier protein	FALSE	0.0691555	0.801688	0.713348	0.015818	-0.644192	0.036114	0.0284844	0.649895	0.0139844
Q9RT28	27.6874	27.4247	27.4499	27.294	26.812	27.377	27.1494	27.1117	27.4308	27.1194	27.2188	DR_1941	3-oxoacyl-[acyl-carrier-protein] synthase 2	FALSE	-0.143835	0.38958	-0.351484	0.0381263	0.207649	0.222793	0.120486	0.489427	0.0270309
Q9RT29	29.0433	29.5312	29.4414	29.1985	29.8435	29.7564	30	30.049	30.0233	29.9442	30.1045	DR_1940	Uncharacterized protein	FALSE	-0.111781	0.463224	0.608613	0.00103286	-0.720393	0.000524862	0.00112259	0.515247	0.00208357
Q9RT30	25.0171	24.4644	24.6579	24.6704	24.8631	23.7226	24.5258	23.917	23.8698	23.8595	24.0095	DR_1938	Oxidoreductase, short-chain dehydrogenase/reductase family	FALSE	0.344177	0.20669	-0.445306	0.0879254	0.789483	0.0108256	0.0109794	0.404225	0.0509762
Q9RT35	26.7175	26.1836	26.1307	26.5704	26.3979	26.5335	26.4994	25.9679	26.0988	26.4266	26.2888	DR_1931	Hydrolase_4 domain-containing protein	FALSE	0.0782667	0.694331	-0.050889	0.782148	0.129156	0.519355	0.241291	0.617531	0.257679
Q9RT38	28.2943	28.114	28.4312	28.235	28.4335	28.387	28.0142	28.2826	27.6438	27.864	28.3298	glpK	Glycerol kinase	FALSE	0.333434	0.0893689	0.0106968	0.949539	0.322737	0.0987383	0.0626776	0.327686	0.292575
Q9RT42	28.0569	28.5301	28.3672	27.9319	28.5473	28.4373	28.9949	28.6549	28.8838	28.6454	28.9447	DR_1924	Uncharacterized protein	FALSE	-0.166026	0.391139	0.437077	0.0281071	-0.603103	0.00815152	0.00885698	0.489427	0.02147
Q9RT43	28.3445	28.5556	28.5145	28.1329	28.5283	28.8289	29.0745	28.8331	29.2371	29.049	29.1045	DR_1923	Uncharacterized protein	FALSE	-0.313979	0.0734953	0.429348	0.0141231	-0.743328	0.000719677	0.00138909	0.327686	0.0129241
Q9RT44	26.8987	26.8052	26.9832	26.6488	26.4284	26.2152	26.4996	26.0652	26.3934	26.2239	26.259	sbcC	Nuclease SbcCD subunit C	FALSE	0.0100184	0.945351	-0.53186	0.00216222	0.541878	0.00317346	0.00410578	0.681492	0.00343013
Q9RT45	22.7543	22.8272	23.0164	22.7633	23.2222	22.6294	22.9012	22.5352	22.9531	22.648	18.6549	sbcD	Nuclease SbcCD subunit D	TRUE	1.40334	0.113704	-0.0182903	0.981085	1.42163	0.109598	0.0682037	0.343867	0.300269
Q9RT46	26.8861	27.3648	26.4431	26.2303	27.8323	27.1469	27.8732	28.0021	28.3534	28.1541	27.5569	DR_1920	Uncharacterized protein	FALSE	-0.307853	0.3399	0.982553	0.00578732	-1.29041	0.00164691	0.00246682	0.465885	0.00668704
Q9RT49	20.9437	23.7713	22.9224	23.1029	24.3148	24.3463	24.3416	24.3716	24.6876	23.902	24.3015	DR_1917	N-acetyltransferase domain-containing protein	TRUE	0.0465616	0.930496	1.65849	0.00587781	-1.61193	0.0107028	0.010882	0.677135	0.00677018
Q9RT51	27.0263	27.331	27.8679	27.9918	28.8253	28.758	29.1249	28.8716	28.9504	28.8064	28.9652	DR_1915	Hydrolase_4 domain-containing protein	FALSE	-0.0123801	0.956333	1.34071	4.92502e-05	-1.35309	8.7948e-05	0.000321226	0.682642	0.000370515
Q9RT53	26.395	26.3086	26.4215	26.473	25.9777	26.0631	25.0972	26.3199	25.529	25.7355	26.4733	gyrA	DNA gyrase subunit A	FALSE	-0.0481545	0.87141	-0.535055	0.0730262	0.4869	0.122843	0.0745885	0.666235	0.0444397
Q9RT57	24.1937	24.7098	24.8755	24.1405	24.601	23.7785	24.0703	24.177	24.4921	24.7566	24.5517	lutC	Lactate utilization protein C	FALSE	-0.443426	0.0821458	-0.323181	0.159854	-0.120245	0.61324	0.276785	0.327686	0.0797365
Q9RT58	25.2952	25.2102	25.3517	24.8719	25.4685	25.3425	25.1328	25.3822	25.3208	25.5318	25.4021	DR_1907	Fumarate reductase-related protein	FALSE	-0.0867532	0.569195	0.149213	0.299312	-0.235967	0.139464	0.0825688	0.568094	0.126489
Q9RT68	28.2403	28.6538	28.443	28.4673	27.5771	26.9046	27.6949	27.0023	27.7086	27.1895	27.0917	DR_1897	Uncharacterized protein	FALSE	-0.0351967	0.881095	-1.15639	0.000234799	1.12119	0.000544519	0.00115423	0.668731	0.000902437
Q9RT70	23.8626	24.6562	24.4337	24.6017	22.9792	24.5389	23.494	23.9652	24.3813	24.6682	24.0547	DR_1895	Alanine dehydrogenase	FALSE	-0.623773	0.0941091	-0.64422	0.0658103	0.0204468	0.953052	0.385036	0.33373	0.0411457
Q9RT71	25.6896	26.362	26.21	25.9616	26.5918	26.3667	26.4324	26.2268	26.6219	26.4922	26.2415	DR_1894	Transcriptional regulator, AsnC family	FALSE	-0.047431	0.795488	0.34862	0.0595298	-0.396051	0.0493304	0.0365686	0.648655	0.0382002
Q9RT72	29.5086	29.5184	28.5187	28.806	29.7502	30.0589	30.1258	30.0277	30.6771	30.4471	30.1963	DR_1893	Peptidyl-prolyl cis-trans isomerase, cyclophilin-type	FALSE	-0.449552	0.101193	0.902725	0.00269228	-1.35228	0.000248189	0.000636999	0.337574	0.00391179
Q9RT73	24.4803	25.379	25.0987	25.1195	24.9142	24.8076	24.9654	24.5876	24.6023	24.8481	24.5008	coaE	Dephospho-CoA kinase	FALSE	0.1683	0.428444	-0.200671	0.312549	0.368971	0.09955	0.0631085	0.505521	0.130722
Q9RT74	29.3657	29.7995	29.1338	29.1721	29.7203	30.6223	30.5484	30.7399	31.3894	31.1568	31.0911	DR_1891	Tetratricopeptide repeat family protein	FALSE	-0.804706	0.00895303	1.03996	0.0010618	-1.84467	1.86498e-05	0.000131432	0.304961	0.00210699
Q9RT75	27.9146	27.8609	28.011	27.7653	28.0176	28.077	27.62	27.9734	27.8316	27.8731	27.9433	DR_1890	Oxidoreductase, putative	FALSE	0.0393164	0.77901	0.034048	0.792904	0.00526841	0.969948	0.387995	0.641496	0.259418
Q9RT80	24.3729	25.2442	24.3661	24.8128	24.906	24.8089	25.4167	24.5025	25.2251	24.958	24.7815	DR_1885	Uncharacterized protein	FALSE	-0.0796788	0.765917	0.209511	0.404846	-0.28919	0.292103	0.15125	0.640204	0.158605
Q9RT87	27.8407	28.0666	28.0888	27.9662	27.7688	27.4841	27.4423	27.5222	27.1765	27.3069	27.5595	guaB	Inosine-5-monophosphate dehydrogenase	FALSE	0.206743	0.167053	-0.436193	0.00646641	0.642936	0.000828235	0.00153618	0.381707	0.00728711
Q9RT91	26.164	25.9452	26.5533	26.3185	25.9504	26.0232	25.7152	26.373	25.4607	25.7956	26.2109	guaA	GMP synthase [glutamine-hydrolyzing]	FALSE	0.193063	0.39897	-0.229808	0.283438	0.42287	0.0815116	0.0536057	0.491841	0.121468
Q9RT93	27.1836	26.8643	27.3891	27.6948	24.4542	26.0579	27.0897	25.1786	25.4801	25.2082	25.2867	DR_1872	Uncharacterized protein	FALSE	0.370094	0.471892	-1.58787	0.00566903	1.95797	0.00246304	0.00339971	0.518806	0.00661314
Q9RT97	24.7196	25.2347	25.309	24.8695	25.8875	26.0066	26.2336	26.1912	26.7696	26.3449	26.1503	DR_1868	Penicillin-binding protein 2	FALSE	-0.341874	0.109482	1.04649	0.000143607	-1.38837	2.46674e-05	0.00014826	0.343	0.000696259
Q9RT99	24.6785	24.6749	25.0123	24.6677	24.4124	24.4077	24.941	24.5519	25.0304	24.7157	24.7437	rsmH	Ribosomal RNA small subunit methyltransferase H	FALSE	-0.251668	0.162263	-0.180048	0.271206	-0.0716204	0.677559	0.299273	0.380445	0.118309
Q9RTA0	25.1929	25.2434	25.242	25.5496	25.0811	24.8347	25.1809	24.7847	25.3767	24.7775	25.0432	mraZ	Transcriptional regulator MraZ	FALSE	-0.0954465	0.592761	-0.336609	0.0605155	0.241162	0.192082	0.107299	0.579111	0.0385616
Q9RTA8	29.5503	29.5335	28.9572	29.1539	29.5495	29.594	29.8327	29.2693	30.0848	29.8043	29.516	DR_1857	Organic hydroperoxide resistance protein	FALSE	-0.240313	0.263607	0.262647	0.191976	-0.50296	0.031854	0.0258104	0.423371	0.0915283
Q9RTA9	27.0574	26.7975	26.5856	26.7284	26.9518	27.7107	26.8715	27.7312	26.9801	27.4793	27.3292	gatA	Glutamyl-tRNA(Gln) amidotransferase subunit A	FALSE	0.0534488	0.830809	0.524056	0.0414956	-0.470607	0.0810697	0.0536057	0.656074	0.0290809
Q9RTB3	26.8596	26.3395	26.9229	26.8146	26.3948	26.4039	26.1392	26.3054	25.9434	25.8817	26.2669	DR_1852	Uncharacterized protein	FALSE	0.28014	0.126639	-0.423302	0.0210891	0.703441	0.00171865	0.00254221	0.352461	0.0170736
Q9RTB6	25.9814	26.0157	25.6403	25.7454	26.7818	26.8845	26.3544	26.6005	27.0538	27.0883	26.5087	msrA	Peptide methionine sulfoxide reductase MsrA	FALSE	-0.228301	0.252915	0.809603	0.000805544	-1.0379	0.000215221	0.000587306	0.422055	0.00182687
Q9RTC1	26.6581	26.8853	25.83	25.4821	27.4923	27.8848	27.8087	27.4235	29.1128	28.5897	28.1136	DR_1844	N-acetyltransferase domain-containing protein	FALSE	-0.953058	0.0191461	1.43846	0.00099202	-2.39152	3.05005e-05	0.000166813	0.306837	0.0020349
Q9RTC2	23.391	22.57	22.5985	22.7801	23.0243	23.1475	22.7969	23.1703	22.7117	23.1574	20.4254	DR_1843	Peptide ABC transporter, putative	TRUE	0.936546	0.103077	0.199838	0.689135	0.736708	0.189157	0.105914	0.33902	0.235821
Q9RTC3	27.5708	28.047	27.83	27.5216	28.1987	28.0155	28.2975	27.659	28.1349	27.9439	27.7668	DR_1842	Uncharacterized protein	FALSE	0.0941427	0.630989	0.300314	0.1175	-0.206172	0.302801	0.155265	0.594169	0.0634894
Q9RTC6	28.0986	28.153	27.6283	27.8399	28.2855	28.7694	28.4851	28.667	29.434	28.9941	28.5506	DR_1839	Peptidyl-prolyl cis-trans isomerase	FALSE	-0.441144	0.0710795	0.621829	0.0114317	-1.06297	0.000585892	0.00123094	0.327686	0.0110717
Q9RTC9	28.293	28.023	28.1479	28.2246	28.233	28.0156	27.38	27.8567	26.8029	27.7765	27.6915	ffh	Signal recognition particle protein	FALSE	0.447705	0.109243	-0.300803	0.231616	0.748508	0.0143823	0.013713	0.343	0.105185
Q9RTD3	29.3098	29.0281	29.2605	29.6185	28.9997	28.6924	29.2125	28.5838	28.8017	28.8179	28.4841	DR_1832	Colicin_immun domain-containing protein	FALSE	0.170876	0.393346	-0.432147	0.0341822	0.603024	0.0098399	0.010179	0.490167	0.0251305
Q9RTD4	24.0466	24.4986	24.512	24.427	24.5493	23.8929	24.386	24.042	24.032	24.2562	24.1203	DR_1831	Uncharacterized protein	FALSE	0.0813754	0.668216	-0.153505	0.389075	0.234881	0.230499	0.124228	0.605944	0.154247
Q9RTD6	25.8438	25.8301	26.1126	25.8155	25.5108	25.0993	25.2508	25.2289	24.7015	24.8824	25.3461	DR_1829	HAMP domain-containing protein	FALSE	0.295792	0.11679	-0.628024	0.00259068	0.923815	0.000273761	0.000677015	0.344177	0.00385841
Q9RTD8	28.3927	29.2219	28.6891	27.6149	25.9327	27.4936	27.4594	18.9575	27.8193	24.258	27.2113	proB	Glutamate 5-kinase	TRUE	-1.46876	0.431298	-3.51884	0.058828	2.05008	0.278644	0.146194	0.505521	0.03795
Q9RTD9	25.4712	25.4961	25.7117	25.6212	24.7258	24.4265	24.2688	24.8293	23.9798	24.3784	24.2818	proA	Gamma-glutamyl phosphate reductase	FALSE	0.349248	0.0602891	-1.01246	4.75684e-05	1.36171	6.65297e-06	7.70478e-05	0.327686	0.000369543
Q9RTE3	26.5366	25.8397	26.0538	26.1222	25.9472	25.9782	25.977	25.703	25.3001	25.6514	25.979	secD	Multifunctional fusion protein	FALSE	0.257886	0.220766	-0.236688	0.224511	0.494574	0.0305057	0.0248878	0.407063	0.103073
Q9RTF3	27.466	27.0165	27.3967	27.885	26.8014	26.8448	27.4999	27.0876	26.4097	26.7622	27.0225	gcvH	Glycine cleavage system H protein	FALSE	0.326962	0.202482	-0.382615	0.114985	0.709577	0.0137617	0.0132812	0.40272	0.0627566
Q9RTF5	26.6813	26.3247	26.9652	27.0877	25.9684	26.0531	25.8465	26.035	24.9423	25.6254	25.8973	gcvP	Glycine dehydrogenase (decarboxylating)	FALSE	0.487395	0.0664249	-0.788998	0.00460836	1.27639	0.00026409	0.000663911	0.327686	0.00568955
Q9RTF7	22.9328	23.0546	22.7197	22.7104	22.3944	22.3607	23.0536	20.5145	23.0592	22.8926	22.6741	DR_1807	Uncharacterized protein	TRUE	-0.794529	0.116201	-0.773619	0.100497	-0.0209096	0.964923	0.386963	0.344177	0.0567143
Q9RTF9	24.9394	25.1044	24.9403	24.6218	25.0198	24.5343	25.0143	24.5624	24.9923	25.2203	25.014	DR_1805	Uncharacterized protein	FALSE	-0.292812	0.121178	-0.118761	0.476403	-0.17405	0.33884	0.169177	0.350641	0.180819
Q9RTG1	24.1636	24.6707	24.4168	24.3896	24.0354	23.8517	23.9087	23.4585	24.1519	23.6402	23.357	DR_1803	SnoaL-like domain-containing protein	FALSE	0.0972095	0.655434	-0.596614	0.0116536	0.693823	0.0077509	0.00846041	0.600231	0.0112567
Q9RTG5	28.6907	28.5296	28.8325	28.5254	28.2308	28.6368	27.9009	28.4843	27.3057	27.9275	28.4372	infB	Translation initiation factor IF-2	FALSE	0.423059	0.128179	-0.331321	0.191267	0.75438	0.0139004	0.0133607	0.352461	0.0915283
Q9RTG7	29.3166	28.9609	29.3577	29.4368	29.1379	29.2367	28.6588	29.2449	28.4356	28.91	28.9026	nusA	Transcription termination/antitermination protein NusA	FALSE	0.320186	0.129143	-0.198446	0.294975	0.518633	0.0226285	0.019571	0.352461	0.125528
Q9RTG8	26.3514	27.6591	27.2363	27.0486	27.1869	27.0966	26.7193	27.3644	27.1429	27.4197	27.3259	rimP	Ribosome maturation factor RimP	FALSE	-0.204382	0.466363	0.0179262	0.944266	-0.222308	0.429266	0.206091	0.515895	0.291936
Q9RTG9	22.2704	24.3733	24.8513	23.6319	23.0917	23.2495	20.8882	24.1979	23.7772	24.1441	23.7865	DR_1795	Uncharacterized protein	TRUE	-1.04578	0.186681	-0.924912	0.205541	-0.120864	0.873442	0.361891	0.394879	0.0969621
Q9RTH1	24.4563	24.6386	24.315	24.826	24.8451	24.3732	24.6751	25.1345	24.6156	24.5408	24.4924	DR_1793	Uncharacterized protein	FALSE	0.207374	0.291635	0.19799	0.277622	0.00938434	0.960877	0.385993	0.43876	0.120246
Q9RTH4	30.8666	31.1391	30.9962	30.6236	30.9033	31.2097	31.5123	31.4227	31.7952	31.7079	31.497	DR_1790	Yellow-related protein	FALSE	-0.404693	0.0463802	0.355617	0.0565222	-0.76031	0.00152255	0.00232232	0.311584	0.036722
Q9RTH9	26.1337	26.7529	26.883	27.3983	27.1483	27.3511	26.8673	27.3737	27.2434	27.312	27.5159	leuB	3-isopropylmalate dehydrogenase	FALSE	-0.17199	0.516344	0.393113	0.126721	-0.565103	0.0504945	0.0372056	0.540984	0.0667666
Q9RTI0	26.0509	25.7966	25.6454	25.5414	26.5286	26.4563	25.9419	26.033	26.034	26.0961	26.1437	leuD2	3-isopropylmalate dehydratase small subunit 2	FALSE	0.148708	0.42712	0.481411	0.0153224	-0.332702	0.0927809	0.0599376	0.505521	0.0136454
Q9RTI3	25.6887	25.4722	25.8767	26.2701	24.9695	25.4245	25.4111	25.3973	24.8635	25.0726	25.0326	DR_1781	Uncharacterized protein	FALSE	0.311068	0.139742	-0.5263	0.0145285	0.837368	0.00137741	0.00215909	0.358109	0.0131305
Q9RTI4	24.8897	23.5135	24.993	25.4273	23.3708	24.4544	24.5667	23.9266	24.1239	23.3348	23.3984	DR_1780	Uncharacterized protein	FALSE	0.460591	0.319152	-0.626264	0.154071	1.08686	0.0320935	0.0259602	0.459046	0.0775935
Q9RTI6	25.871	26.0453	26.0455	26.0163	25.4932	24.8582	25.268	24.7806	24.5924	24.7684	24.8981	leuC2	3-isopropylmalate dehydratase large subunit 2	FALSE	0.347005	0.0804918	-0.894516	0.000255364	1.24152	3.10393e-05	0.000167478	0.327686	0.000940337
Q9RTJ1	28.0902	27.7002	28.0197	27.9613	27.3544	27.5953	27.7065	27.5027	27.7807	27.7875	27.56	DR_1773	Uncharacterized protein	FALSE	-0.169704	0.2548	-0.403103	0.0107564	0.233399	0.127044	0.0766492	0.422055	0.0106148
Q9RTJ3	29.364	29.9709	29.4633	29.0643	29.916	30.2378	30.4112	30.4222	30.9527	30.6392	30.5885	DR_1769	Desiccation/radiation resistance protein DR_1769	FALSE	-0.48	0.0489978	0.78116	0.00262702	-1.26116	0.00013105	0.000414771	0.312929	0.00385841
Q9RTJ4	32.4399	32.0599	31.4561	31.8269	32.8021	33.2469	33.3433	32.9136	33.6575	33.365	33.1171	DR_1768	Uncharacterized protein	FALSE	-0.303364	0.230941	1.13077	0.00037906	-1.43413	0.000103693	0.00035168	0.416191	0.00115203
Q9RTJ5	23.9281	23.5779	23.6217	23.6333	23.7494	23.5865	23.6037	23.9897	23.6808	23.6617	23.5409	trpD	Anthranilate phosphoribosyltransferase	FALSE	0.104507	0.478075	0.0420707	0.755367	0.0624364	0.669237	0.296978	0.521476	0.251417
Q9RTK5	29.3819	29.3032	28.6147	28.7655	29.9499	30.4706	30.5441	30.1938	30.9239	30.5911	30.1667	DR_1755	Uncharacterized protein	FALSE	-0.270967	0.300535	1.27328	0.00020672	-1.54424	7.92841e-05	0.000306062	0.443279	0.00084339
Q9RTK6	26.9293	26.7908	24.9457	25.6857	29.345	29.2508	28.1343	29.4491	29.1815	29.2434	29.3977	DR_1754	S1 motif domain-containing protein	FALSE	-0.229429	0.63484	2.9569	3.56283e-05	-3.18633	3.63684e-05	0.000183707	0.596311	0.000322951
Q9RTL1	24.2595	24.377	23.4313	23.7373	24.5305	25.0231	25.2437	24.8614	25.8248	25.3661	25.061	DR_1749	Endopeptidase-related protein	FALSE	-0.502611	0.0917221	0.96339	0.00295041	-1.466	0.000244926	0.000632041	0.332336	0.00417416
Q9RTL2	28.4121	29.4322	29.2144	29.4591	29.1933	29.6969	28.8083	29.6791	28.4913	28.9443	29.4253	DR_1748	Uncharacterized protein	FALSE	0.390723	0.251169	0.214927	0.486374	0.175796	0.596263	0.270925	0.422055	0.183648
Q9RTL4	24.0132	24.2975	24.0221	20.847	23.88	23.3974	23.4302	23.5794	23.2217	23.3498	23.1596	DR_1746	Uncharacterized protein	TRUE	0.32809	0.639223	0.276828	0.668927	0.0512621	0.941303	0.381356	0.596677	0.231072
Q9RTL6	26.2813	26.3637	26.1288	26.0748	26.1928	26.4861	26.1968	26.077	26.3591	26.3913	25.9575	DR_1744	Uncharacterized protein	FALSE	0.00219836	0.988938	0.0260001	0.859523	-0.0238017	0.88074	0.363512	0.691972	0.275402
Q9RTL8	26.0552	25.9934	26.4492	26.0694	26.0638	25.6923	25.783	25.7065	25.4922	25.6269	25.7391	pgi	Glucose-6-phosphate isomerase	FALSE	0.191967	0.235724	-0.330443	0.0402101	0.52241	0.00603292	0.0069192	0.416329	0.0282886
Q9RTM0	28.4045	28.4974	28.46	28.5367	28.4144	28.3032	28.6963	28.6176	28.7973	28.6063	28.7638	DR_1740	CDRN domain-containing protein	FALSE	-0.214631	0.125407	0.0331798	0.786475	-0.247811	0.0820342	0.0538747	0.352461	0.258008
Q9RTM4	30.2012	30.7596	30.1458	30.5153	30.8838	31.0076	31.2951	31.1786	31.6437	31.4021	31.3009	DR_1736	2`,3`-cyclic-nucleotide 2`-phosphodiesterase	FALSE	-0.357614	0.0721444	0.685794	0.00179367	-1.04341	0.000133683	0.000417601	0.327686	0.00297689
Q9RTN2	23.1673	23.2232	23.5345	23.72	23.5724	23.7613	23.774	23.9411	23.0792	23.0958	23.5425	DR_1728	Putative phosphoenolpyruvate synthase regulatory protein	FALSE	0.523017	0.0146871	0.350974	0.0595052	0.172043	0.359531	0.178383	0.304961	0.0382002
Q9RTN7	29.8294	29.1659	29.8909	29.8102	29.739	30.0544	29.4832	29.8795	28.9842	29.5082	29.9037	acn	Aconitate hydratase A	FALSE	0.323608	0.220785	0.114891	0.627977	0.208717	0.419864	0.202601	0.407063	0.221537
Q9RTN8	26.3157	25.7995	26.0106	25.8331	26.0731	25.6322	25.8658	25.5898	25.6977	25.5841	25.3719	DR_1719	Uncharacterized protein	FALSE	0.239017	0.196906	-0.199459	0.241311	0.438476	0.0289111	0.0238356	0.399318	0.108112
Q9RTP0	26.3494	26.2929	26.1397	26.3624	25.8596	25.8621	25.8254	25.6942	25.5469	25.755	26.0308	DR_1717	Far-related protein	FALSE	0.0327547	0.815821	-0.475745	0.00345496	0.5085	0.00369255	0.00463835	0.651842	0.00463786
Q9RTP3	29.0193	29.2556	29.4862	29.5692	29.0909	28.5263	29.216	28.4558	28.7932	28.6768	28.4312	DR_1714	Uncharacterized protein	FALSE	0.188534	0.409635	-0.510341	0.0297472	0.698875	0.00913954	0.00962224	0.499111	0.0224411
Q9RTP5	23.7386	23.7687	23.6608	23.885	23.0508	23.1156	19.3106	23.9508	23.7573	23.6643	23.767	DR_1712	Extracellular solute-binding protein, family 5	TRUE	-1.37259	0.135557	-1.40634	0.102402	0.0337513	0.969048	0.387962	0.358109	0.0576113
Q9RTP9	30.4892	30.6303	29.9492	29.9487	31.4001	31.6171	32.1834	31.6688	32.3089	32.0403	31.8647	DR_1708	Uncharacterized protein	FALSE	-0.353948	0.158477	1.46301	3.71486e-05	-1.81696	1.06589e-05	9.54918e-05	0.376263	0.000322951
Q9RTQ0	26.5393	26.8246	25.9458	26.7371	26.9405	26.9378	27.6699	26.9877	27.4579	27.1189	26.9647	DR_1706	Uncharacterized protein	FALSE	-0.0465248	0.857227	0.622287	0.0227371	-0.668812	0.0232713	0.0200538	0.663919	0.0181662
Q9RTQ1	26.492	26.2836	26.5731	26.6127	26.2005	26.2615	26.4053	25.9365	26.034	25.8477	25.9251	DR_1705	Hydrolase family protein	FALSE	0.265335	0.0915071	-0.289393	0.0522332	0.554728	0.00275505	0.00370581	0.332336	0.0346759
Q9RTQ2	25.7549	25.7029	25.8023	26.0847	25.916	25.4195	25.6114	25.2775	25.4465	24.9985	25.1562	argJ	Arginine biosynthesis bifunctional protein ArgJ	FALSE	0.355673	0.0759183	-0.280139	0.12347	0.635812	0.00511606	0.00605787	0.327686	0.0657173
Q9RTQ3	25.0189	24.807	24.656	24.9751	24.5057	24.5857	24.7122	23.7572	24.1917	24.4185	24.5707	DR_1703	Inositol monophosphatase family protein	FALSE	-0.00346046	0.987793	-0.474084	0.0415935	0.470624	0.0575114	0.0409408	0.691752	0.0290936
Q9RTQ5	25.5979	25.6026	25.8656	25.8802	25.645	25.6831	25.7927	25.8894	25.2594	25.4211	25.7198	DR_1701	2-hydroxyacid dehydrogenase, putative	FALSE	0.285803	0.0794903	0.0159511	0.909088	0.269852	0.0952632	0.0610882	0.327686	0.28541
Q9RTQ6	25.0951	24.8	25.2208	24.9358	25.1419	25.3082	25.0494	25.5585	25.0424	25.2221	25.3111	DR_1700	Daunorubicin C-13 ketoreductase	FALSE	0.0726393	0.658119	0.251572	0.117719	-0.178933	0.286905	0.149508	0.601871	0.0634894
Q9RTQ7	30.6579	30.6995	30.3134	29.9717	31.3339	31.5167	31.8965	31.3466	32.2595	31.9647	31.9194	DR_1699	Uncharacterized protein	FALSE	-0.524455	0.0299941	1.1128	0.000151101	-1.63725	1.02656e-05	9.37369e-05	0.31078	0.000696259
Q9RTQ9	27.3144	26.538	27.3104	27.562	27.0157	26.6953	27.3935	25.8987	26.7336	26.8493	26.4454	DR_1697	Uncharacterized protein	FALSE	0.0747081	0.829033	-0.430377	0.196857	0.505085	0.163752	0.0936778	0.656074	0.0935642
Q9RTR1	20.4897	24.1718	23.8125	23.7449	23.9259	18.5957	24.1566	23.7856	24.0969	24.0437	19.7034	DR_1695	Lactoylglutathione lyase-related protein	TRUE	0.00130738	0.999341	-0.438778	0.765271	0.440085	0.78153	0.334915	0.694007	0.253558
Q9RTR2	25.7592	25.541	25.8407	25.4234	25.5089	24.9974	24.6029	24.8807	24.6185	24.6205	24.9386	DR_1694	Uncharacterized protein	FALSE	0.271598	0.218967	-0.643587	0.00688823	0.915184	0.00116091	0.00193411	0.406754	0.00759842
Q9RTR3	25.8893	24.6565	25.5092	25.8326	26.0919	26.0823	25.3992	25.5477	26.4796	25.7639	25.9108	DR_1693	Uncharacterized protein	FALSE	-0.271188	0.410667	0.308369	0.316216	-0.579557	0.0954526	0.0610882	0.499609	0.131953
Q9RTR4	27.5727	27.6423	27.6027	27.5084	27.0785	26.7984	26.8846	26.7796	26.8751	26.8649	26.8561	DR_1692	Long-chain fatty acid--CoA ligase	FALSE	0.019903	0.865629	-0.696268	4.97231e-05	0.716171	7.55966e-05	0.000294219	0.666093	0.000370515
Q9RTR5	24.9994	24.4846	25.2432	25.6483	25.0878	25.1464	24.9753	24.7863	25.6848	25.6473	25.124	DR_1691	Heat shock protein-related protein	FALSE	-0.486357	0.081264	-0.0949009	0.692747	-0.391456	0.150302	0.0875663	0.327686	0.236172
Q9RTR8	26.7784	27.0549	26.8525	26.8566	26.8396	26.6618	27.1748	26.661	27.256	26.8382	26.8042	DR_1688	Uncharacterized protein	FALSE	-0.131841	0.452329	-0.0513019	0.749346	-0.0805391	0.643297	0.287617	0.510775	0.249869
Q9RTT2	27.0788	26.9715	27.1613	27.2876	26.877	26.5267	26.6372	26.7483	25.9295	26.2533	26.6572	DR_1674	Isocitrate dehydrogenase, putative	FALSE	0.417294	0.037718	-0.42751	0.0242206	0.844804	0.00061164	0.00126261	0.311584	0.0191102
Q9RTT5	23.8427	24.9437	24.3185	23.3819	24.8921	24.9679	25.4264	25.0359	25.9798	25.7012	25.0222	DR_1671	Uncharacterized protein	FALSE	-0.487163	0.187599	0.958876	0.0126875	-1.44604	0.0016672	0.00248449	0.395789	0.0120014
Q9RTT6	29.3625	29.4799	29.4388	29.3053	29.7721	29.5264	29.2854	29.5618	29.2443	29.4418	29.5418	cysS	Cysteine--tRNA ligase	FALSE	0.127115	0.384854	0.139782	0.305555	-0.0126669	0.929711	0.378597	0.486955	0.128533
Q9RTT7	25.8165	25.3485	25.5666	25.5947	25.9852	25.9261	25.5264	25.7366	25.7356	26.0983	25.6773	DR_1669	UPF0020 domain-containing protein	FALSE	-0.043515	0.801413	0.211994	0.202965	-0.255509	0.159204	0.0917391	0.649895	0.0962441
Q9RTU3	28.1097	27.1439	27.4671	27.4883	27.7884	28.3563	28.523	27.905	28.7381	28.4421	27.9036	DR_1663	Uncharacterized protein	FALSE	-0.218091	0.448575	0.590916	0.0426871	-0.809007	0.0144969	0.013713	0.508603	0.0295753
Q9RTU7	29.1774	28.8848	28.9975	29.2513	28.5585	28.4547	28.6183	28.4971	28.2283	28.3219	28.5784	DR_1659	Oligopeptidase A	FALSE	0.155917	0.278622	-0.54561	0.0013367	0.701527	0.000367151	0.000850392	0.431583	0.00238081
Q9RTV1	32.0188	32.6703	32.1234	31.7099	32.4283	32.1212	32.5925	32.1173	32.7671	32.7994	32.3472	DR_1655	ABC transporter, periplasmic substrate-binding protein, putative	FALSE	-0.323121	0.186343	0.184217	0.403481	-0.507338	0.0493902	0.0365686	0.394879	0.15824
Q9RTV2	31.4983	31.4852	31.6861	31.9238	31.2036	30.6558	31.4786	30.905	31.1829	30.9737	31.1155	DR_1654	Uncharacterized protein	FALSE	-0.0299713	0.882102	-0.587609	0.00860007	0.557637	0.0170575	0.0155456	0.668838	0.00894619
Q9RTV5	29.5541	30.1062	29.9763	29.8831	29.7765	30.1549	30.295	30.5859	31.0656	30.9487	30.5754	DR_1649	Immunogenic protein	FALSE	-0.660154	0.010142	0.323104	0.128095	-0.983258	0.000780782	0.00146599	0.304961	0.0673932
Q9RTV6	25.0449	24.5431	24.4124	24.1424	25.3982	25.148	25.0125	25.3298	25.5516	25.3033	25.4176	DR_1648	Amino acid ABC transporter, ATP-binding protein	FALSE	-0.202029	0.335032	0.68645	0.00369564	-0.88848	0.00109131	0.00185726	0.462345	0.00487139
Q9RTV8	23.6367	23.4164	23.6368	23.9561	23.9823	24.1344	24.0511	24.2117	23.3743	23.6413	24.274	DR_1645	UDP-N-acetyl-D-mannosaminuronic acid transferase, putative	FALSE	0.331651	0.138805	0.433398	0.0460226	-0.101747	0.633347	0.283971	0.358109	0.0313509
Q9RTW5	27.325	28.1383	28.0052	27.3875	28.1679	27.6984	28.261	27.7875	27.8306	27.5887	27.4737	DR_1638	Corrinoid adenosyltransferase	FALSE	0.347685	0.166556	0.264687	0.248378	0.082998	0.729821	0.318212	0.381707	0.110597
Q9RTW7	24.9836	24.6814	24.7924	25.0673	24.4841	24.3966	24.1462	24.0385	21.0346	23.2731	23.9495	DR_1635	ABC transporter, ATP-binding protein, EF-3 family	TRUE	1.51397	0.0158614	-0.614804	0.235453	2.12878	0.00213402	0.00303375	0.304961	0.106531
Q9RTW8	28.3195	28.6989	28.7228	28.6766	28.9008	28.5467	28.8363	28.7507	28.7402	28.6567	28.8825	DR_1634	FecR domain-containing protein	FALSE	-0.00119151	0.993585	0.154184	0.275216	-0.155375	0.306905	0.156357	0.692261	0.119487
Q9RTX0	26.0559	26.9202	26.5187	26.2524	26.2821	26.2651	26.6172	26.5017	27.0928	26.8195	26.6304	DR_1632	N-acetylmuramoyl-L-alanine amidase, putative	FALSE	-0.431034	0.0642272	-0.0202872	0.918321	-0.410747	0.0757505	0.0504457	0.327686	0.287567
Q9RTX4	24.0612	23.5924	24.1759	24.289	23.231	23.3642	23.5635	23.2246	22.6353	22.8867	23.1212	DR_1627	Oligoendopeptidase	FALSE	0.464797	0.0325293	-0.683799	0.00263127	1.1486	9.43843e-05	0.00033208	0.311584	0.00385841
Q9RTX5	25.6205	20.7469	25.4657	25.2273	25.3328	26.2482	25.6602	25.8731	25.794	25.9094	26.1365	DR_1626	Branched-chain-amino-acid aminotransferase	TRUE	-0.16808	0.866477	1.51346	0.123117	-1.68154	0.113871	0.0702186	0.66613	0.0656252
Q9RTX6	23.9146	23.6183	23.8065	23.2178	23.5145	24.0164	23.6997	23.7504	21.2053	23.9045	23.6234	DR_1625	Amidase, putative	TRUE	0.834168	0.141172	0.105962	0.831421	0.728207	0.193576	0.108007	0.358109	0.268412
Q9RTX7	31.0432	31.2018	30.7401	30.6991	31.2599	31.1446	31.5482	31.1192	31.5479	31.3194	31.333	DR_1623	PrcB_C domain-containing protein	FALSE	-0.132073	0.442919	0.346941	0.0458696	-0.479014	0.0152351	0.0142681	0.508323	0.0313051
Q9RTX9	26.0625	26.6567	26.251	26.9921	25.9312	26.4155	26.1887	26.3305	27.382	26.4299	26.3725	DR_1621	Hit family protein	FALSE	-0.511691	0.100983	-0.274108	0.321744	-0.237583	0.422627	0.203727	0.337574	0.134106
Q9RTY0	24.387	24.4061	24.5566	24.2023	23.8722	24.059	24.5222	23.9877	23.6705	24.166	24.3106	DR_1620	Ketoacyl reductase, putative	FALSE	0.0612843	0.762133	-0.27774	0.157713	0.339024	0.114837	0.0706305	0.639	0.0789919
Q9RTY1	26.5096	26.978	25.697	26.3139	27.0556	27.1511	27.1943	27.0205	27.2313	27.3114	27.1635	DR_1619	PG_binding_4 domain-containing protein	FALSE	-0.130031	0.599992	0.730747	0.0076917	-0.860778	0.00460155	0.00557374	0.581404	0.00823343
Q9RTY2	25.5959	26.6142	26.4514	25.594	26.3126	26.2157	25.7742	26.4768	25.6927	26.1082	26.189	xpt	Xanthine phosphoribosyltransferase	FALSE	0.198248	0.502517	0.130954	0.630515	0.067294	0.818209	0.346567	0.532117	0.222218
Q9RTY3	26.8947	26.881	27.145	26.6256	26.8958	26.6573	26.5366	26.5823	26.3895	26.6769	26.9075	DR_1616	Uncharacterized protein	FALSE	0.010008	0.953955	-0.218581	0.19168	0.228589	0.205058	0.113216	0.682642	0.0915283
Q9RTY4	24.5154	24.406	24.6564	24.6765	23.2647	24.5548	24.9296	23.7824	23.6113	23.4489	23.4901	DR_1615	Uncharacterized protein	FALSE	0.61611	0.0863639	-0.430732	0.182238	1.04684	0.00867402	0.00925526	0.327686	0.0881324
Q9RTY5	25.5403	25.2994	25.3655	25.4359	24.993	25.0352	25.7473	24.7051	25.0238	25.0413	24.7712	leuD1	3-isopropylmalate dehydratase small subunit 1	FALSE	0.174701	0.434807	-0.290136	0.174376	0.464837	0.0546713	0.0394514	0.50613	0.0853474
Q9RTY7	28.9289	29.0617	28.778	28.7827	28.5246	28.2486	28.9535	28.2192	28.2664	28.2235	27.7757	DR_1612	Robl_LC7 domain-containing protein	FALSE	0.397974	0.0727987	-0.401333	0.0537399	0.799307	0.00224959	0.00313594	0.327686	0.0353547
Q9RTZ1	24.5513	25.4283	25.0807	24.79	25.1029	24.543	24.9762	24.6303	24.6933	24.861	24.5303	DR_1607	Uncharacterized protein	FALSE	0.118228	0.601511	-0.149512	0.478152	0.26774	0.249316	0.132654	0.58191	0.181294
Q9RTZ3	26.8065	26.9447	26.6115	26.8769	27.1041	26.4281	26.774	27.125	27.4488	27.1968	27.3738	DR_1604	Oligosaccharide deacetylase, putative	FALSE	-0.482007	0.0226152	0.0478948	0.780275	-0.529902	0.014194	0.0136153	0.31078	0.257362
Q9RTZ4	24.8814	25.1163	24.1266	24.9547	25.1263	24.537	24.5577	24.7167	25.3839	25.0037	25.3858	DR_1603	Uncharacterized protein	FALSE	-0.523364	0.0556298	-0.0353065	0.87847	-0.488058	0.071256	0.0482649	0.313784	0.278049
Q9RTZ9	28.8564	29.8152	29.2284	29.3234	29.5183	29.3396	29.6408	29.4753	29.8184	29.5882	29.6784	DR_1598	Protease, putative	FALSE	-0.201527	0.332577	0.187653	0.329924	-0.389181	0.0767472	0.0508243	0.462345	0.136118
Q9RU00	25.8549	26.0921	26.3191	26.1708	25.695	25.3012	25.3692	25.1652	24.9306	25.0422	25.2765	DR_1597	Glucose 6-phosphate dehydrogenase assembly protein OpcA, putative	FALSE	0.299513	0.099814	-0.726623	0.000693881	1.02614	8.19765e-05	0.000308921	0.336915	0.00167136
Q9RU01	27.785	27.4512	27.7706	28.0332	27.5491	27.3114	27.4282	27.3932	26.709	27.0712	27.0978	zwf	Glucose-6-phosphate 1-dehydrogenase	FALSE	0.461154	0.0157535	-0.339536	0.04413	0.800691	0.000462968	0.00101771	0.304961	0.0303447
Q9RU02	28.0819	27.4031	27.6325	27.7534	28.0042	28.1854	27.7607	28.0966	27.4785	27.9213	27.8822	DR_1595	6-phosphogluconate dehydrogenase	FALSE	0.251054	0.207509	0.293994	0.118656	-0.0429399	0.822755	0.347872	0.404225	0.0637122
Q9RU06	27.4375	26.4578	26.9612	27.4143	27.8632	27.2365	27.5394	27.313	27.7494	27.6274	27.5948	DR_1590	Uncharacterized protein	FALSE	-0.169162	0.500065	0.420368	0.08876	-0.58953	0.0340149	0.0270535	0.532117	0.0512906
Q9RU07	29.1836	30.0205	30.0416	29.6276	29.676	30.0997	29.5772	30.1249	29.732	30.0446	29.9741	DR_1589	Fructose-bisphosphate aldolase	FALSE	-0.0474443	0.840397	0.151133	0.492961	-0.198577	0.406814	0.198116	0.65719	0.185178
Q9RU08	26.4546	25.7575	26.1956	26.3879	26.0547	26.6338	26.3219	26.3995	26.4841	26.4175	26.4214	DR_1588	Aminotransferase, class I, putative	FALSE	-0.0885462	0.647712	0.153565	0.397933	-0.242111	0.225935	0.122046	0.598421	0.156738
Q9RU10	25.0298	25.0036	24.9697	25.1616	24.2805	24.4944	24.4494	24.1793	24.297	24.2988	24.3761	murI	Glutamate racemase	FALSE	0.0269315	0.827347	-0.690265	8.08359e-05	0.717196	0.000111977	0.000371809	0.656074	0.000497808
Q9RU17	28.519	28.3808	28.4085	28.6553	27.8582	27.9994	28.0209	27.8605	27.7561	27.878	27.9361	DR_1579	Uncharacterized protein	FALSE	0.0780124	0.528448	-0.556131	0.000440673	0.634143	0.000288842	0.000706946	0.547063	0.0012473
Q9RU19	25.1763	25.0754	25.3562	25.1779	24.5134	24.2522	24.5112	24.0245	23.9015	24.0101	24.4022	queA	S-adenosylmethionine:tRNA ribosyltransferase-isomerase	FALSE	0.220701	0.21958	-0.871126	0.000195414	1.09183	5.64245e-05	0.000243559	0.406754	0.00084339
Q9RU22	24.6903	24.8368	20.8341	24.7524	24.8524	24.6669	24.7732	24.7598	25.1927	24.7351	24.5726	DR_1574	Uncharacterized protein	TRUE	-0.0703527	0.932611	0.984688	0.218218	-1.05504	0.221676	0.120155	0.677398	0.100985
Q9RU23	26.4541	26.2535	26.0114	25.8299	26.4227	26.6465	25.8928	26.5264	26.015	26.2246	26.6173	pyrG	CTP synthase	FALSE	0.0864204	0.708209	0.234848	0.283989	-0.148427	0.523107	0.24256	0.621577	0.121562
Q9RU24	33.222	33.1947	33.0054	33.228	33.7376	33.9746	34.2585	34.3839	34.4101	34.2143	34.6139	DR_1571	Probable ABC transporter-binding protein DR_1571	FALSE	-0.324135	0.0878887	0.92612	0.00013863	-1.25026	2.03299e-05	0.000133527	0.327686	0.000691922
Q9RU27	28.1422	28.1167	27.9405	28.3143	27.4887	27.9627	27.4427	27.7881	27.4554	27.5462	27.8839	DR_1568	Peptide ABC transporter, ATP-binding protein	FALSE	0.0420076	0.810527	-0.457874	0.0151536	0.499881	0.0143466	0.013713	0.650979	0.0135612
Q9RU28	29.7267	29.7933	29.5895	29.4983	29.4846	29.093	29.2107	29.0221	28.9158	29.0197	29.1757	DR_1567	Peptide ABC transporter, ATP-binding protein	FALSE	0.165537	0.280867	-0.449351	0.00704317	0.614887	0.00156239	0.0023626	0.432648	0.00772267
Q9RU30	27.4724	27.3399	27.3693	27.5965	27.6712	27.5239	27.5761	27.3992	27.4928	27.4092	27.4083	DR_1565	HD-GYP domain-containing protein	FALSE	0.105854	0.393655	0.0980916	0.393235	0.0077619	0.949227	0.384238	0.490167	0.155727
Q9RU32	26.3201	26.7141	27.0573	26.8963	27.565	27.2575	27.4362	27.561	27.425	27.3356	27.2528	upp	Uracil phosphoribosyltransferase	FALSE	0.117123	0.516669	0.707958	0.00120569	-0.590835	0.0064319	0.0072714	0.540984	0.00224607
Q9RU34	25.9899	25.5577	25.5756	25.9963	25.3831	26.1974	25.4488	26.2468	26.1671	25.8354	26.1266	DR_1561	UDP-N-acetylglucosamine 2-epimerase	FALSE	-0.224007	0.377906	0.0391392	0.865388	-0.263146	0.303665	0.15554	0.484285	0.275402
Q9RU37	24.0838	24.5596	24.549	24.4159	24.7079	24.308	24.3713	24.5946	24.0516	24.4012	23.9743	DR_1558	DNA-binding response regulator	FALSE	0.353074	0.0643217	0.0933752	0.567657	0.259699	0.158099	0.0913244	0.327686	0.205012
Q9RU40	24.0724	22.9881	24.2101	24.2639	23.0227	23.9057	22.2874	23.6014	22.7775	22.6214	23.7402	DR_1555	Uncharacterized protein	FALSE	0.15793	0.727065	-0.679348	0.12514	0.837278	0.0849784	0.0556543	0.628037	0.0661488
Q9RU41	22.8744	23.2522	23.305	23.0532	22.6338	23.2988	21.0376	23.5914	19.5056	23.0157	23.0828	prfC	Peptide chain release factor 3	TRUE	0.77234	0.37433	-0.480802	0.546052	1.25314	0.161601	0.0928316	0.482895	0.197796
Q9RU42	23.5888	23.9976	23.3342	20.7839	24.605	24.8489	24.974	24.6112	25.2962	25.0354	24.7385	DR_1552	Uncharacterized protein	TRUE	-0.263613	0.674877	1.83364	0.0082558	-2.09726	0.0059261	0.00682251	0.608673	0.00868119
Q9RU43	29.881	30.0582	29.4527	29.7519	30.5907	31.3084	31.0891	31.4608	31.6536	31.5331	31.6385	DR_1551	Carboxyl-terminal protease, putative	FALSE	-0.496103	0.0395184	1.32629	3.69474e-05	-1.82239	4.16083e-06	7.66854e-05	0.311584	0.000322951
Q9RU48	27.0585	27.1125	27.5326	27.6844	27.2491	27.3843	27.9681	27.4311	27.5134	27.2492	27.253	sodC	Superoxide dismutase [Cu-Zn]	FALSE	0.169621	0.438688	0.16115	0.427152	0.00847137	0.96869	0.387962	0.507056	0.165392
Q9RU50	25.7985	25.3887	25.7379	25.6098	26.1654	25.6258	25.5778	25.8117	25.4685	26.0538	25.9064	DR_1544	Acyl-CoA dehydrogenase	FALSE	-0.0144176	0.941633	0.161471	0.384621	-0.175889	0.380747	0.187343	0.681178	0.153314
Q9RU52	25.1728	25.0155	25.4395	25.6456	24.7414	25.2657	25.002	24.813	25.2905	25.1642	24.9847	DR_1542	Propionyl-CoA carboxylase, beta subunit, putative	FALSE	-0.190943	0.324693	-0.36281	0.0585674	0.171867	0.373258	0.184231	0.46018	0.0378487
Q9RU54	29.3864	29.6083	30.6418	30.41	30.212	30.4901	29.9025	30.7097	29.3433	29.6315	30.5571	DR_1540	Isocitrate dehydrogenase [NADP]	FALSE	0.484575	0.21558	0.316936	0.372827	0.167639	0.657817	0.293006	0.406754	0.149264
Q9RU55	29.1784	28.9184	27.6666	28.6755	29.2404	29.3329	29.7416	29.6536	30.3324	30.0402	29.6183	DR_1539	Uncharacterized protein	FALSE	-0.504879	0.150225	0.88239	0.0142654	-1.38727	0.0014605	0.00226107	0.370389	0.0130217
Q9RU56	25.6853	26.1319	26.1666	25.6911	26.7448	27.6954	26.8253	27.1375	27.7809	27.9322	27.7595	DR_1538	Osmotically inducible protein C	FALSE	-0.723461	0.00982052	1.18202	0.000201148	-1.90548	6.11814e-06	7.70478e-05	0.304961	0.00084339
Q9RU57	27.1899	26.8231	27.1928	27.2275	26.8784	27.4567	27.4134	27.2501	27.4045	27.2911	27.3279	DR_1537	Lipase, putative	FALSE	-0.0915036	0.591864	0.14135	0.37687	-0.232854	0.188174	0.105738	0.578914	0.150388
Q9RU58	27.8681	28.1596	27.9306	27.5469	28.0996	28.0427	28.4972	28.2021	28.6101	28.4411	28.2203	DR_1536	Serine protease, subtilase family	FALSE	-0.213442	0.252616	0.3341	0.0664604	-0.547542	0.010482	0.0107033	0.422055	0.0414811
Q9RU60	21.2739	23.3866	23.2055	23.2331	23.2715	22.9486	23.1879	22.8471	19.9261	22.9012	22.9414	DR_1534	Acetyltransferase, putative	TRUE	1.14082	0.140545	0.288989	0.671664	0.851832	0.260228	0.137443	0.358109	0.231361
Q9RU62	26.7503	27.1869	26.9885	27.1218	26.856	26.4873	26.2061	26.5381	26.5771	26.4046	26.0381	mfd	Transcription-repair-coupling factor	FALSE	0.181945	0.357755	-0.490003	0.0179731	0.671949	0.00482412	0.00579895	0.473987	0.0152615
Q9RU67	24.1046	23.8476	23.9943	23.7711	23.9182	23.708	23.9894	23.9767	23.834	23.6983	23.7156	DR_1527	Uncharacterized protein	FALSE	0.148764	0.274258	-0.0313086	0.798259	0.180073	0.191386	0.107036	0.428545	0.260703
Q9RU68	24.386	23.7289	23.942	24.1258	23.8823	23.7209	24.2845	24.5364	23.6839	24.3855	24.3404	rsmA	Ribosomal RNA small subunit methyltransferase A	FALSE	-0.0306071	0.904738	0.0603455	0.799071	-0.0909526	0.722841	0.315459	0.672824	0.260735
Q9RU69	26.0713	26.0681	26.2085	26.3626	25.5076	25.8262	25.8057	25.587	25.5278	25.4437	25.7203	DR_1525	Carbohydrate kinase, PfkB family	FALSE	0.11768	0.414055	-0.496026	0.00279972	0.613706	0.00110567	0.00187498	0.500715	0.00399317
Q9RU71	25.5308	25.4346	24.99	24.4969	26.0094	26.375	26.1582	26.337	26.2339	26.4912	26.4472	proC	Pyrroline-5-carboxylate reductase	FALSE	-0.170861	0.476081	1.10685	0.00035024	-1.27771	0.000206671	0.000567373	0.521347	0.00111432
Q9RU72	25.8759	25.8227	25.8527	25.4634	25.5065	25.711	25.3781	25.3587	24.8968	25.1353	25.1541	prmA	Ribosomal protein L11 methyltransferase	FALSE	0.426505	0.0164674	-0.265062	0.0834765	0.691568	0.000825967	0.00153618	0.304961	0.0491604
Q9RU73	22.7586	23.5268	23.4653	22.9519	22.6518	22.0006	23.3619	22.456	22.1815	22.3776	22.4111	DR_1520	Ribosomal RNA small subunit methyltransferase E	FALSE	0.294196	0.343711	-0.558059	0.068169	0.852256	0.0157671	0.0147083	0.46803	0.042187
Q9RU74	28.6398	28.2806	28.3619	28.5378	28.7214	28.0573	27.7806	28.0552	27.4983	27.7245	27.7758	ilvC	Ketol-acid reductoisomerase (NADP(+))	FALSE	0.48744	0.0390701	-0.301409	0.145302	0.78885	0.0031034	0.00404375	0.311584	0.0746181
Q9RU77	25.6656	26.1093	25.3371	25.0686	27.1577	27.455	27.5517	27.6446	28.2159	28.0035	27.6244	DR_1515	Uncharacterized protein	FALSE	-0.495696	0.0691921	1.90712	5.29683e-06	-2.40281	1.23367e-06	4.66221e-05	0.327686	0.000135086
Q9RU79	31.0454	31.0339	30.7889	30.837	31.8599	31.5047	30.7213	31.5659	31.0076	31.2305	31.2597	rpsB	30S ribosomal protein S2	FALSE	0.247052	0.310141	0.486666	0.0453521	-0.239614	0.32423	0.16343	0.451061	0.031068
Q9RU80	31.867	31.6476	31.8946	31.9914	32.4165	32.331	31.6685	32.646	32.1238	32.1682	32.3115	tsf	Elongation factor Ts	FALSE	0.0643576	0.762944	0.41537	0.0548858	-0.351013	0.120618	0.0735196	0.639	0.0359789
Q9RU81	26.863	27.1613	27.0751	27.0403	27.1425	26.7354	26.7637	26.6599	26.4567	26.7034	26.7047	pyrH	Uridylate kinase	FALSE	0.203781	0.198965	-0.209531	0.157356	0.413312	0.0185402	0.0166099	0.400504	0.0789215
Q9RU82	29.7349	30.3003	30.072	30.3165	30.5249	30.5282	30.7625	30.2198	30.4392	30.4882	30.3507	frr	Ribosome-recycling factor	FALSE	0.0828334	0.644739	0.402962	0.0306193	-0.320129	0.0948993	0.0610882	0.597662	0.0228628
Q9RU84	23.1085	23.1458	22.9595	22.9582	22.8988	23.4107	23.0839	23.1033	20.719	23.2924	23.1333	dxr	1-deoxy-D-xylulose 5-phosphate reductoisomerase	TRUE	0.742603	0.165116	0.0811426	0.86362	0.66146	0.212037	0.11599	0.381707	0.275402
Q9RUA1	25.4381	25.5631	25.7318	25.7859	25.1574	24.9596	25.6206	25.4582	25.7826	25.2911	25.5056	DR_1491	Carboxyl-terminal protease, putative	FALSE	-0.227507	0.250421	-0.330808	0.0836324	0.103301	0.592329	0.269654	0.422055	0.049173
Q9RUA2	24.9567	25.2895	23.8145	24.4778	25.5682	25.5817	26.0263	26.1242	26.2839	25.9611	25.8141	DR_1490	Uncharacterized protein	FALSE	-0.194586	0.547027	1.19051	0.00187299	-1.3851	0.00111509	0.00188423	0.554553	0.00308054
Q9RUA3	26.4654	26.4995	26.5618	26.6821	25.6469	25.169	26.0608	25.1788	25.4004	25.2032	25.2598	DR_1488	Membrane-bound protein LytR	FALSE	0.226096	0.29669	-1.03834	0.000232356	1.26443	8.66344e-05	0.000321097	0.441611	0.000902437
Q9RUA4	27.3728	27.6038	27.4447	27.1844	27.0767	26.6332	26.8276	26.7716	26.3579	26.483	26.7202	DR_1487	Enoyl-CoA hydratase/3,2-trans-enoyl-CoA isomerase/3-hydroxyacyl-CoA dehydrogenase	FALSE	0.306924	0.0740115	-0.574154	0.00223307	0.881078	0.000162592	0.000485545	0.327686	0.00348442
Q9RUA7	26.4781	25.5892	26.6388	27.2616	27.039	27.4743	27.5837	27.3912	27.3248	27.5334	27.3718	DR_1484	Uncharacterized protein	FALSE	-0.0379722	0.90615	0.880112	0.0120821	-0.918084	0.0144897	0.013713	0.672824	0.0116092
Q9RUA8	30.0707	29.6239	29.7605	30.2167	29.4924	29.2819	29.3177	29.0923	28.7696	29.0747	29.286	DR_1483	Uncharacterized protein	FALSE	0.252635	0.197722	-0.62189	0.00404071	0.874524	0.000660238	0.0013147	0.399934	0.00517674
Q9RUA9	24.2565	24.3657	24.3138	24.2924	24.0631	24.1419	23.5402	24.8998	23.8427	24.4919	24.4249	leuA	2-isopropylmalate synthase	FALSE	-0.0919367	0.745087	-0.145852	0.579338	0.053915	0.848534	0.353732	0.633881	0.208405
Q9RUB0	26.4287	27.2287	26.6917	26.3928	27.1315	26.4572	26.5233	26.4819	26.4108	26.4354	26.4925	DR_1481	Uncharacterized protein	FALSE	0.202273	0.393308	-0.0369982	0.863758	0.239271	0.315943	0.160102	0.490167	0.275402
Q9RUB1	31.2698	29.3491	29.7026	30.0134	29.6961	32.6821	32.5771	30.4909	29.7409	30.9947	29.7823	DR_1480	AlgP-related protein	FALSE	1.18894	0.139495	1.27783	0.0916688	-0.0888919	0.907145	0.371803	0.358109	0.0527098
Q9RUB6	24.406	24.7447	24.5664	24.614	23.8963	23.8655	24.2506	23.8794	24.2416	24.4219	24.0392	DR_1474	Uncharacterized protein	FALSE	-0.261279	0.1107	-0.60981	0.00119007	0.348531	0.0413102	0.0317393	0.343867	0.00222833
Q9RUB7	33.0528	32.135	32.2932	32.4479	33.1781	33.2605	33.2915	32.9391	33.2263	33.0775	33.0208	DR_1473	Phage shock protein A homolog	FALSE	0.0591048	0.77769	0.685094	0.00424033	-0.625989	0.0111734	0.011264	0.641042	0.00532048
Q9RUB8	26.4345	26.274	26.492	26.4755	25.4828	25.2958	25.4772	25.5071	26.0745	25.0443	25.6165	DR_1472	Alpha-amylase	FALSE	-0.137718	0.516733	-0.978264	0.00036267	0.840546	0.00192722	0.00278141	0.540984	0.0011318
Q9RUB9	25.3529	25.2674	25.248	25.346	26.1596	25.8214	25.75	25.9525	25.4783	25.8581	25.7303	DR_1470	Germane domain-containing protein	FALSE	0.231932	0.126048	0.617269	0.000643112	-0.385337	0.0191984	0.0171445	0.352461	0.0015974
Q9RUC0	26.4943	26.7551	26.6618	26.2606	26.2302	26.1232	26.1793	26.121	25.8627	26.0243	26.1024	DR_1469	MurNAc-LAA domain-containing protein	FALSE	0.166954	0.257268	-0.379553	0.0139666	0.546508	0.00257768	0.00351704	0.422743	0.0128416
Q9RUC1	26.1848	26.0379	26.2922	26.176	26.3491	25.5356	25.5243	25.8513	25.9763	25.2686	25.8193	smpB	SsrA-binding protein	FALSE	0.127003	0.58687	-0.357672	0.117402	0.484676	0.0567058	0.0405497	0.575379	0.0634894
Q9RUC2	25.7272	25.3175	25.5103	25.8581	26.2222	26.497	26.108	26.5053	25.9058	26.3249	26.3141	DR_1467	Oxidoreductase, short-chain dehydrogenase/reductase family	FALSE	0.151545	0.41458	0.729836	0.00113532	-0.57829	0.00825953	0.00891315	0.500715	0.00218528
Q9RUC4	25.665	25.7891	24.9594	25.1867	26.6797	27.8981	28.2091	28.0747	28.786	28.3391	28.1664	DR_1465	Uncharacterized protein	FALSE	-0.7151	0.0718457	2.31533	2.80561e-05	-3.03043	4.89156e-06	7.70478e-05	0.327686	0.000292687
Q9RUC7	23.8077	23.9765	24.0515	23.1971	24.3839	24.2507	23.5676	24.1104	23.409	23.5774	24.1917	DR_1462	Uncharacterized protein	FALSE	0.352098	0.224194	0.319933	0.232311	0.0321646	0.908326	0.371803	0.409724	0.10537
Q9RUC8	25.6068	25.9224	25.9856	26.0428	26.1223	25.4413	25.3488	25.4809	25.3895	25.8225	25.2359	DR_1461	Uncharacterized protein	FALSE	0.115659	0.603694	-0.291106	0.174824	0.406765	0.087669	0.0572585	0.58191	0.0854524
Q9RUC9	24.4089	24.4677	24.3254	24.348	24.4923	24.3967	24.6535	24.2403	24.2771	24.1005	24.2464	DR_1460	Uncharacterized protein	FALSE	0.237688	0.0895244	0.0581903	0.631228	0.179498	0.186824	0.105104	0.327686	0.222255
Q9RUD0	31.2028	31.0686	31.0574	30.9505	30.4162	31.4235	31.3254	31.4957	31.9893	31.668	31.6492	DR_1459	Serine protease, subtilase family	FALSE	-0.603632	0.0292763	0.0953494	0.675949	-0.698981	0.0145497	0.0137345	0.31078	0.232617
Q9RUD2	25.2975	25.6541	24.7267	20.2124	25.6664	25.9976	25.4001	26.3422	26.1707	26.4053	26.3109	prs	Ribose-phosphate pyrophosphokinase	TRUE	-0.444068	0.68085	1.87893	0.0804882	-2.32299	0.0499681	0.0368986	0.611109	0.0478638
Q9RUD5	27.0854	26.8885	27.4651	27.4109	27.1144	26.8755	27.3445	27.0649	26.6925	26.4769	26.9936	DR_1452	Aminotransferase, class I	FALSE	0.378848	0.0705828	-0.112643	0.532262	0.491491	0.0250485	0.0213528	0.327686	0.195103
Q9RUD6	26.495	26.2597	26.3763	26.3433	25.759	25.4884	25.2023	25.3517	24.923	25.1423	25.424	DR_1451	5-methylthioadenosine/S-adenosylhomocysteine nucleosidase	FALSE	0.287292	0.111332	-0.918217	0.000105394	1.20551	1.94142e-05	0.000131432	0.343867	0.000592036
Q9RUD9	29.6447	29.9721	29.3186	29.4331	30.1806	30.706	30.5526	30.7458	31.4832	31.172	30.981	DR_1448	Uncharacterized protein	FALSE	-0.665864	0.00773625	0.954105	0.000405335	-1.61997	8.5895e-06	8.32339e-05	0.304961	0.00118399
Q9RUE0	31.2055	31.7255	30.9683	30.7665	31.3467	31.3717	31.4063	31.413	31.7518	31.7351	31.6521	DR_1447	Uncharacterized protein	FALSE	-0.328593	0.122553	0.218002	0.25534	-0.546595	0.0181401	0.016375	0.352175	0.113145
Q9RUE2	24.5648	24.7838	24.5346	24.5784	24.438	23.2844	21.1515	23.2347	23.796	20.551	23.448	hisG	ATP phosphoribosyltransferase	TRUE	0.428827	0.6116	-1.58826	0.0613034	2.01709	0.0324117	0.026173	0.585168	0.0389279
Q9RUE7	26.409	26.42	25.5008	25.7656	26.7501	26.8948	27.0644	27.0259	27.6099	27.2251	27.1254	DR_1439	Haem_bd domain-containing protein	FALSE	-0.386361	0.131086	0.909918	0.00171904	-1.29628	0.00021722	0.000587832	0.355835	0.00288899
Q9RUE8	26.3911	26.5036	26.0642	25.9321	26.571	26.8254	27.129	27.0613	27.7636	27.528	27.2742	DR_1438	Probable ABC transporter-binding protein DR_1438	FALSE	-0.625281	0.00921645	0.673869	0.00374521	-1.29915	4.64888e-05	0.000216409	0.304961	0.00490135
Q9RUF3	28.5298	28.6964	28.6203	28.4736	28.3813	28.2493	28.0903	28.3736	28.0002	28.0422	28.3125	metG	Methionine--tRNA ligase	FALSE	0.155361	0.264684	-0.306378	0.0298147	0.46174	0.00526175	0.00619946	0.423371	0.0224456
Q9RUF4	27.64	27.797	28.0005	27.6789	27.4087	27.0547	27.9651	26.9474	28.1633	27.6503	27.4845	DR_1432	Uncharacterized protein	FALSE	-0.422069	0.120604	-0.435095	0.0879559	0.0130255	0.959421	0.385993	0.350196	0.0509762
Q9RUF5	26.159	25.7178	25.9133	25.9481	25.9387	26.0514	25.6348	26.1635	25.8764	26.1465	25.9378	purD	Phosphoribosylamine--glycine ligase	FALSE	-0.0397781	0.808908	0.0125419	0.934278	-0.05232	0.750673	0.325213	0.650979	0.289584
Q9RUF8	24.4798	24.0421	24.7455	23.9842	24.1941	24.5	23.623	24.5861	24.3553	24.5074	24.6557	DR_1428	Acetyl-CoA acetyltransferase	FALSE	-0.280292	0.297096	-0.0870982	0.720051	-0.193193	0.466188	0.220693	0.441611	0.24274
Q9RUF9	26.6254	26.6062	26.7877	27.1598	26.3535	26.2615	26.7595	26.5296	26.2546	26.3842	26.4185	DR_1427	Signal peptidase I	FALSE	0.123641	0.485241	-0.318731	0.0701891	0.442372	0.0259724	0.0219045	0.525851	0.0430721
Q9RUG0	24.2464	24.1288	24.2517	24.497	24.4907	24.5929	24.5678	24.7819	24.4335	24.5087	24.7008	trpC	Indole-3-glycerol phosphate synthase	FALSE	0.060634	0.661649	0.327313	0.0243178	-0.266679	0.0743008	0.0498297	0.601871	0.0191102
Q9RUG1	25.549	25.6845	24.7214	25.1631	26.0019	25.9008	25.9514	25.8717	26.4875	26.2871	26.036	DR_1425	Uncharacterized protein	FALSE	-0.338755	0.14648	0.651943	0.00801471	-0.990698	0.000870002	0.00158417	0.364388	0.00848228
Q9RUG2	26.7226	27.009	26.9514	26.7187	27.0066	26.5702	26.3539	26.697	26.4207	26.5786	26.5909	dnaJ	Chaperone protein DnaJ	FALSE	0.126878	0.454186	-0.193509	0.227909	0.320388	0.0765999	0.0507977	0.511485	0.10428
Q9RUG3	25.3528	25.3442	25.0248	24.8891	25.4422	26.0973	26.4096	25.8905	26.6304	26.2781	25.8582	DR_1423	Uncharacterized protein	FALSE	-0.295648	0.261989	0.807166	0.00531962	-1.10281	0.00113057	0.0018902	0.423371	0.00629096
Q9RUG4	28.1207	28.7674	28.5686	28.216	28.8657	28.3916	28.4708	28.4565	28.9315	29.0042	28.4353	DR_1422	Uncharacterized protein	FALSE	-0.244223	0.264394	0.127926	0.519165	-0.372149	0.101085	0.0638261	0.423371	0.192252
Q9RUG8	24.4638	25.7016	25.2333	25.3107	25.796	26.2641	25.708	26.0816	26.5748	26.3397	26.2162	DR_1418	Response regulator	FALSE	-0.414496	0.14272	0.785047	0.00827399	-1.19954	0.000870792	0.00158417	0.359325	0.00868119
Q9RUG9	26.8069	27.5246	26.7663	26.7453	27.7072	27.4153	27.6494	27.4677	27.4273	27.4831	27.3902	DR_1417	Penicillin-binding protein 1B McrB, putative	FALSE	0.126341	0.522775	0.599106	0.00642069	-0.472765	0.0317292	0.0257973	0.543215	0.00728064
Q9RUH1	25.2561	24.6883	24.2875	24.5652	24.7504	25.3533	25.0224	25.2357	24.915	25.1548	25.0894	DR_1415	Ornithine aminotransferase, putative	FALSE	0.0373486	0.870886	0.391138	0.0873769	-0.353789	0.144118	0.0844816	0.666235	0.050883
Q9RUH2	25.006	24.6098	24.0932	24.5814	24.6914	24.8639	24.4498	24.5409	24.6023	24.1906	24.7338	DR_1414	Uncharacterized protein	FALSE	0.127628	0.5683	0.0639108	0.756292	0.0637169	0.774449	0.332481	0.568094	0.251496
Q9RUH6	26.5098	25.9035	26.3142	26.274	25.927	25.6902	25.6485	25.6621	25.1721	25.1399	25.3901	DR_1410	Carboxynorspermidine decarboxylase	FALSE	0.497927	0.00973514	-0.518404	0.00493183	1.01633	5.90231e-05	0.000250226	0.304961	0.00600247
Q9RUH9	27.6086	27.9827	27.7805	27.9201	27.952	27.9938	28.4057	28.1565	28.5119	28.6671	28.2411	DR_1407	Uncharacterized protein	FALSE	-0.346368	0.0567487	0.304042	0.0685835	-0.650409	0.00219748	0.00308699	0.31528	0.0423298
Q9RUI0	25.7836	25.7228	25.4692	25.2554	26.0551	26.3497	26.322	26.1345	26.611	26.4204	26.2973	DR_1406	Uncharacterized protein	FALSE	-0.227557	0.182954	0.657572	0.00108025	-0.885128	0.000201245	0.000562087	0.394879	0.00212057
Q9RUI1	24.2959	25.8755	24.2425	26.0988	26.4201	25.3022	26.8114	20.5172	25.8117	25.55	25.7244	DR_1405	Uncharacterized protein	TRUE	-0.93267	0.472745	-0.365446	0.758798	-0.567224	0.659816	0.293346	0.519059	0.25187
Q9RUI2	25.5024	25.3868	25.1457	25.6175	25.2281	24.9868	25.9616	24.9301	25.2358	25.2127	24.4961	DR_1404	Uncharacterized protein	FALSE	0.295095	0.299173	-0.136448	0.596872	0.431543	0.139772	0.0826479	0.442746	0.213243
Q9RUI5	25.7221	26.0913	25.8049	25.8517	25.9841	25.6355	26.0602	25.6918	26.3588	25.8932	25.6315	DR_1401	Ribulose-phosphate 3-epimerase	FALSE	-0.118239	0.546457	-0.0245971	0.891294	-0.0936418	0.631794	0.283715	0.554553	0.281032
Q9RUI7	24.3798	24.6659	24.9238	24.8657	24.8861	24.6853	23.9252	24.2763	24.2789	24.6143	24.7065	DR_1399	Oxidoreductase, putative	FALSE	-0.0900283	0.709934	-0.265571	0.249869	0.175543	0.472449	0.222327	0.622029	0.110875
Q9RUI9	25.8447	25.9708	26.1592	26.2684	25.4064	25.3438	25.3668	25.2421	24.8406	24.9719	25.3417	DR_1397	Uncharacterized protein	FALSE	0.288348	0.0892002	-0.720977	0.00041763	1.00933	4.97849e-05	0.000225132	0.327686	0.00121022
Q9RUJ1	23.3609	23.4013	23.1856	23.3034	23.1156	23.6705	23.6124	23.0848	23.175	23.1195	23.1168	DR_1395	Geranylgeranyl diphosphate synthase	FALSE	0.233745	0.186693	0.0580049	0.71257	0.17574	0.312059	0.158642	0.394879	0.240683
Q9RUJ2	25.5586	26.1701	26.1642	26.4938	24.9861	24.9667	24.8049	24.7826	24.6257	24.8285	25.7187	purM	Phosphoribosylformylglycinamidine cyclo-ligase	FALSE	-0.172546	0.539149	-1.21158	0.000605348	1.03903	0.00304144	0.00400037	0.551995	0.00152656
Q9RUJ3	24.4404	23.6746	23.9749	24.1471	23.5049	23.6462	23.8683	23.5187	23.547	23.0994	23.6888	DR_1393	Phosphoglycerate mutase, putative	FALSE	0.189466	0.374034	-0.424712	0.047031	0.614179	0.0123908	0.012257	0.482895	0.0318595
Q9RUJ4	25.9239	25.5926	25.9985	25.7703	25.9277	25.6094	25.4137	25.7553	25.1976	25.1526	25.6667	DR_1392	Uncharacterized protein	FALSE	0.337558	0.0856733	-0.144789	0.399369	0.482347	0.0210015	0.0184768	0.327686	0.157026
Q9RUJ6	26.9584	27.2014	26.9163	26.8449	26.7294	26.3694	26.7336	26.1168	26.7322	26.4077	26.3946	DR_1390	Uncharacterized protein	FALSE	-0.0242118	0.895627	-0.492931	0.0136148	0.46872	0.025347	0.0214915	0.671507	0.0126492
Q9RUJ8	27.3281	27.789	27.3339	27.4977	27.5408	27.6541	27.8654	27.4983	28.1142	27.7513	27.7007	DR_1388	Uncharacterized protein	FALSE	-0.215778	0.219641	0.152495	0.341489	-0.368273	0.0487121	0.0364241	0.406754	0.139471
Q9RUK0	27.6569	27.4826	27.2881	27.3139	27.7018	28.3753	27.7961	28.4754	27.6647	27.9038	28.2	ychF	Ribosome-binding ATPase YchF	FALSE	0.16432	0.469958	0.6518	0.00869892	-0.48748	0.0490252	0.0364742	0.517362	0.00897233
Q9RUK1	24.8158	24.9791	24.7087	24.5338	24.9997	24.826	24.8111	24.8333	24.7732	24.9167	24.1942	DR_1385	DUF4142 domain-containing protein	FALSE	0.23948	0.213796	0.108148	0.532529	0.131332	0.483935	0.226833	0.406754	0.195103
Q9RUK2	24.2683	24.2144	24.4174	24.3987	24.6058	24.659	25.0395	24.6132	25.0967	24.8798	24.7686	DR_1384	Transcriptional regulator, TetR family	FALSE	-0.185639	0.231729	0.404696	0.0128572	-0.590335	0.00212692	0.00303274	0.416191	0.0120372
Q9RUK6	26.4415	26.8004	26.7311	26.3215	26.7933	26.4354	26.437	26.0557	26.8286	26.5605	26.3101	msrB	Peptide methionine sulfoxide reductase MsrB	FALSE	-0.135997	0.514478	-0.143231	0.459704	0.00723399	0.972048	0.38821	0.540684	0.175576
Q9RUK7	24.1614	24.0511	24.715	24.3902	23.9598	24.3663	24.2089	24.6275	24.6497	24.6772	24.8325	DR_1377	Amidase, putative	FALSE	-0.429149	0.0504869	-0.0387833	0.833588	-0.390366	0.0710155	0.0481707	0.312929	0.268874
Q9RUK8	26.5312	27.4754	27.3352	26.9541	27.6874	26.7394	27.1696	26.7015	26.9851	26.9018	26.6523	DR_1376	Hypoxanthine phosphoribosyltransferase	FALSE	0.228061	0.43112	0.000472579	0.998572	0.227589	0.432047	0.207216	0.505521	0.303838
Q9RUK9	24.9255	24.7146	25.0044	25.1128	24.6832	24.3384	24.7831	24.8855	24.9091	24.7305	24.5008	DR_1375	Glycosyl hydrolase, family 13	FALSE	-0.0409205	0.812142	-0.266772	0.115286	0.225851	0.20678	0.113638	0.650979	0.0627659
Q9RUL0	25.8677	25.5702	25.5673	25.7949	25.6773	25.5175	24.7252	25.2258	24.9963	25.6076	25.2443	topA	DNA topoisomerase 1	FALSE	0.00369468	0.98748	-0.413589	0.0791346	0.417283	0.098003	0.0622941	0.691752	0.04729
Q9RUL2	26.5988	26.1918	26.3408	26.2627	26.6654	26.9322	27.0252	26.8996	27.2198	26.9672	27.0462	DR_1372	WHy domain-containing protein	FALSE	-0.197095	0.196938	0.532082	0.00219662	-0.729177	0.000392467	0.000887384	0.399318	0.00344225
Q9RUL3	26.9135	26.9348	27.1616	26.7309	26.8491	26.9659	27.4223	27.1308	27.4886	27.2134	27.16	DR_1371	Uncharacterized protein	FALSE	-0.19529	0.271764	0.15682	0.337023	-0.35211	0.0615771	0.042871	0.427315	0.138156
Q9RUL4	28.7712	29.0776	29.0253	28.8599	29.5773	29.8411	30.2776	29.5951	30.4708	30.3025	29.8583	DR_1370	Uncharacterized protein	FALSE	-0.387745	0.084775	0.88929	0.000710599	-1.27703	7.30962e-05	0.000286839	0.327686	0.0016848
Q9RUL5	25.9419	25.6363	25.1677	25.7304	25.2792	25.8252	26.0825	25.6289	26.2202	25.6473	25.3283	DR_1369	Minicell-associated protein DivIVA	FALSE	-0.0279688	0.917046	0.0848394	0.733575	-0.112808	0.675654	0.298987	0.673062	0.24602
Q9RUL9	24.875	24.5178	24.6428	24.3332	24.1456	24.1961	23.3705	24.4054	24.1683	24.8513	24.0392	DR_1365	Aspartokinase	FALSE	-0.323549	0.257697	-0.562801	0.0469913	0.239252	0.396015	0.193851	0.422743	0.0318595
Q9RUM3	25.8631	26.0866	25.9735	25.7461	25.3979	25.258	25.5776	25.1422	25.2972	25.3331	25.2477	DR_1361	Endopeptidase-related protein	FALSE	0.0512471	0.718169	-0.573413	0.00102583	0.62466	0.000964596	0.00170899	0.625855	0.00208357
Q9RUM4	23.6986	23.7857	21.0714	24.0472	23.5953	23.8014	23.5537	23.903	23.5576	24.1405	23.5708	DR_1360	Metallophos_2 domain-containing protein	TRUE	-0.0429648	0.943295	0.562615	0.325895	-0.60558	0.327503	0.164556	0.681492	0.135219
Q9RUM6	25.1666	25.4663	25.1921	25.1061	24.7227	25.382	25.1533	25.2112	25.4003	24.9703	25.3001	DR_1358	Outer membrane protein	FALSE	-0.106259	0.567192	-0.115476	0.503087	0.00921719	0.960096	0.385993	0.568094	0.188474
Q9RUN5	26.7351	26.3392	26.5061	26.4378	26.3985	26.0547	26.0359	26.0971	25.7308	25.8764	26.2388	hisS	Histidine--tRNA ligase	FALSE	0.197879	0.251099	-0.358	0.0378253	0.555879	0.00614402	0.00701274	0.422055	0.0268697
Q9RUN7	28.4416	28.2226	28.3793	28.4045	28.153	28.2371	27.8433	28.3099	27.5796	27.8826	28.1772	aspS1	Aspartate--tRNA(Asp) ligase	FALSE	0.25599	0.154788	-0.226188	0.172695	0.482178	0.0153619	0.0143585	0.370686	0.0846382
Q9RUN9	23.3635	23.4183	23.6154	23.4584	23.588	23.2175	23.044	23.3129	23.1672	18.1724	23.6128	DR_1345	Uncharacterized protein	TRUE	1.63979	0.134975	-0.173303	0.856919	1.81309	0.102173	0.0642564	0.358109	0.275184
Q9RUP0	26.1455	26.0027	25.7591	25.8826	25.6452	25.9406	26.2226	25.5722	25.7014	25.548	25.5656	DR_1344	Hydrolase	FALSE	0.240166	0.190808	-0.102313	0.533808	0.342479	0.0726671	0.0490807	0.396536	0.195103
Q9RUP1	30.0999	30.0003	30.0626	29.8561	30.6718	31.1286	30.5589	31.2118	30.4868	30.8497	31.1428	DR_1343	Glyceraldehyde-3-phosphate dehydrogenase	FALSE	0.0663654	0.749166	0.888054	0.000675161	-0.821689	0.0020276	0.0029086	0.633881	0.00164346
Q9RUP2	28.2896	28.5597	28.0518	28.8814	28.7274	28.7909	28.1722	28.9501	28.4034	28.7144	28.7104	pgk	Phosphoglycerate kinase	FALSE	0.0507705	0.829845	0.214542	0.337136	-0.163772	0.492722	0.230496	0.656074	0.138156
Q9RUP5	28.0492	27.7252	27.7964	27.8997	27.9989	28.1272	27.817	28.0196	27.5999	27.6993	27.8996	tpiA	Triosephosphate isomerase	FALSE	0.257752	0.0830661	0.123038	0.345781	0.134714	0.339506	0.169332	0.327686	0.140751
Q9RUP6	27.7166	27.547	27.0938	27.2967	28.0093	28.2946	28.1214	28.3441	27.5439	27.9494	28.1546	tal	Probable transaldolase	FALSE	0.309727	0.134946	0.778792	0.00117546	-0.469065	0.0329779	0.0264783	0.358109	0.00222379
Q9RUP8	27.4677	27.5582	27.7364	27.7357	26.9911	27.1492	26.7026	27.2353	26.4989	26.8737	27.1813	ileS	Isoleucine--tRNA ligase	FALSE	0.168263	0.385073	-0.604936	0.0051018	0.773199	0.00171809	0.00254221	0.486955	0.00614786
Q9RUQ1	26.2015	26.2641	26.0195	25.058	25.6203	23.4908	26.1816	22.9866	26.0035	25.6941	25.097	DR_1331	Uncharacterized protein	FALSE	-1.02842	0.17161	-1.316	0.0686317	0.287585	0.689928	0.303325	0.387176	0.0423298
Q9RUQ3	25.5133	25.3065	25.0221	25.2923	24.9844	25.36	25.0553	25.4354	24.8336	25.8937	25.439	DR_1329	Uncharacterized protein	FALSE	-0.180011	0.46204	-0.0747781	0.738733	-0.105233	0.664486	0.295146	0.515247	0.247007
Q9RUR2	28.3316	28.1589	28.4796	28.6736	28.617	28.6458	28.8634	28.5392	28.524	28.1556	28.3969	DR_1320	Uncharacterized protein	FALSE	0.307508	0.0763616	0.255406	0.10693	0.0521016	0.745827	0.323705	0.327686	0.0594261
Q9RUR4	26.4657	25.3344	26.4924	25.5229	26.8386	27.4145	27.0227	27.6146	26.7623	27.3284	27.8987	DR_1318	Acyl-CoA dehydrogenase	FALSE	-0.10722	0.770109	1.26875	0.00298691	-1.37597	0.00290948	0.00386969	0.640495	0.00419462
Q9RUR6	25.1102	25.2372	25.3246	25.4147	24.1783	24.4346	24.4806	25.0677	24.137	24.2346	24.453	DR_1316	Propionyl-CoA carboxylase, alpha subunit, putative	FALSE	0.265442	0.204933	-0.731351	0.00217949	0.996794	0.000405745	0.000913059	0.404225	0.00343013
Q9RUR7	28.6476	28.2435	28.6365	28.4955	29.0073	28.7025	28.4338	28.5241	28.3789	28.4474	28.5338	DR_1315	DUF2382 domain-containing protein	FALSE	0.213536	0.218561	0.161162	0.310002	0.0523741	0.754586	0.326313	0.406754	0.129805
Q9RUR8	33.7893	32.4869	32.9653	33.3021	33.2852	33.19	32.8347	32.7744	32.2806	32.6304	32.6834	DR_1314	Uncharacterized protein DR_1314	FALSE	0.489624	0.10333	-0.114806	0.660759	0.60443	0.050972	0.037292	0.33902	0.229708
Q9RUS1	26.0104	25.7516	25.2177	25.5741	26.6493	26.7647	26.7504	26.8055	26.7309	26.6305	26.6728	map	Methionine aminopeptidase	FALSE	0.0644019	0.712244	1.10399	2.72968e-05	-1.03959	8.93403e-05	0.000321368	0.622174	0.000292687
Q9RUS3	29.5374	28.2093	29.4953	29.9815	29.3231	29.6417	30.1756	28.7488	28.6727	28.5533	27.9622	rpsT	30S ribosomal protein S20	FALSE	1.07623	0.0287153	0.166407	0.681063	0.909826	0.0566692	0.0405497	0.31078	0.233936
Q9RUS6	29.6895	29.5131	29.5702	29.7711	29.8963	29.4537	29.9753	29.4634	29.7564	29.5846	29.3995	DR_1306	Uncharacterized protein	FALSE	0.11701	0.499739	0.0612083	0.700801	0.0558017	0.745445	0.323705	0.532117	0.238251
Q9RUT1	25.233	24.8477	25.0475	25.0761	25.1298	25.1316	25.4514	25.1369	25.2095	25.2623	24.583	DR_1301	Uncharacterized protein	FALSE	0.194124	0.313482	0.161345	0.363272	0.0327797	0.861544	0.357898	0.452761	0.145919
Q9RUT7	28.0048	29.997	29.8014	30.1566	29.8139	31.0562	29.4043	30.2892	32.3926	31.8537	30.908	rpsP	30S ribosomal protein S16	FALSE	-1.57722	0.0183686	0.650928	0.241317	-2.22815	0.00251771	0.00346509	0.306153	0.108112
Q9RUT9	24.174	23.6159	23.3291	23.2856	24.6217	24.0892	24.2826	24.7293	24.606	24.2037	24.7468	DR_1292	Molybdenum cofactor biosynthesis protein B	FALSE	-0.0881286	0.727333	0.829548	0.00413797	-0.917676	0.00356129	0.00448533	0.628037	0.00526768
Q9RUU1	28.2763	28.2783	27.6322	28.2397	29.1906	30.4569	29.5304	30.8245	31.004	30.7984	30.9203	DR_1290	Extracellular solute-binding protein, family 5	FALSE	-0.906935	0.0268396	1.89399	0.000140231	-2.80092	9.01378e-06	8.55983e-05	0.31078	0.000691922
Q9RUU8	25.665	25.671	25.6981	25.633	25.2544	25.4205	25.4337	25.3841	25.0156	25.4174	25.3736	ppc	Phosphoenolpyruvate carboxylase	FALSE	0.104293	0.429789	-0.293622	0.030469	0.397915	0.00997868	0.0102778	0.505521	0.0227972
Q9RUV2	28.7964	29.3653	28.3598	28.4208	30.9236	32.0835	31.0416	31.7696	32.2754	32.2764	31.7523	sodA	Superoxide dismutase [Mn]	FALSE	-0.646802	0.0749011	2.71897	2.8753e-06	-3.36577	7.7991e-07	4.11463e-05	0.327686	0.00011665
Q9RUV4	29.0837	29.1503	29.2328	28.9633	29.6554	30.3946	29.9417	30.7019	31.1652	30.9301	30.9269	DR_1277	ABC transporter, periplasmic substrate-binding protein, putative	FALSE	-0.83399	0.00346962	1.0659	0.000350966	-1.89989	4.61219e-06	7.66854e-05	0.304961	0.00111432
Q9RUV5	28.3811	28.2173	28.7083	28.4887	28.0392	28.0971	27.8776	28.3592	27.6786	28.0723	28.3258	serS	Serine--tRNA ligase	FALSE	0.0677148	0.724226	-0.355619	0.0653823	0.423334	0.0455813	0.0343537	0.628037	0.0409482
Q9RUV6	26.5029	26.4764	26.4653	26.6709	26.6497	26.5305	26.8763	25.9959	26.6644	26.3746	26.6688	gatC	Glutamyl-tRNA(Gln) amidotransferase subunit C	FALSE	-0.0561554	0.776817	-0.0157862	0.931286	-0.0403691	0.838372	0.350727	0.641042	0.28944
Q9RUV7	23.8618	23.6485	23.589	24.0086	23.9984	23.3194	22.6793	23.7008	23.2297	23.3106	23.6167	ruvA	Holliday junction ATP-dependent DNA helicase RuvA	FALSE	0.0387946	0.889264	-0.352516	0.190196	0.391311	0.179177	0.101402	0.670656	0.0912559
Q9RUW0	25.308	25.2314	25.1506	25.183	25.653	24.8502	24.9813	25.0451	25.4622	24.723	24.9608	DR_1271	Nitroreductase domain-containing protein	FALSE	0.08376	0.707058	-0.0858314	0.677676	0.169591	0.45148	0.214947	0.621553	0.232992
Q9RUW2	22.6948	23.9184	23.0714	23.2595	23.2624	22.9555	23.5785	20.0891	23.3458	22.9642	16.665	DR_1268	DinB_2 domain-containing protein	TRUE	1.47969	0.322621	-0.764663	0.574626	2.24436	0.144968	0.0848751	0.459046	0.206963
Q9RUW4	27.8339	26.5453	27.5475	27.8205	26.8092	27.0378	26.7188	27.1138	26.5411	26.9654	27.1768	proS	Proline--tRNA ligase	FALSE	0.0254738	0.933242	-0.516917	0.0878914	0.54239	0.0961085	0.0613363	0.677398	0.0509762
Q9RUW8	27.138	26.6023	26.7538	26.6059	26.5652	26.8776	26.6935	26.9904	26.4939	26.8471	27.0505	rsr	60 kDa SS-A/Ro ribonucleoprotein homolog	FALSE	-0.0155042	0.935256	0.0066487	0.969981	-0.0221529	0.907613	0.371803	0.677741	0.297769
Q9RUW9	28.1599	28.2104	27.7755	28.0819	30.173	31.5999	30.0715	31.1343	31.9786	31.5512	31.7234	DR_1261	Uncharacterized protein	FALSE	-1.0064	0.0126201	2.68773	4.04809e-06	-3.69412	4.01034e-07	3.80838e-05	0.304961	0.000123172
Q9RUX4	21.4596	22.2679	21.7939	21.9177	20.9783	21.0421	18.974	21.0522	21.7271	21.6956	20.412	DR_1256	Uncharacterized protein	TRUE	-0.766589	0.165036	-1.34815	0.0168642	0.581562	0.282838	0.147741	0.381707	0.0146679
Q9RUX7	25.0144	25.8263	25.628	24.9856	25.507	24.8377	25.6324	24.9449	25.6805	25.4837	25.0886	DR_1253	Uncharacterized protein	FALSE	-0.187093	0.511893	-0.133079	0.612794	-0.0540137	0.848366	0.353732	0.539987	0.217653
Q9RUX8	25.7572	24.9101	25.5214	25.4875	25.8508	26.4492	25.7579	26.5323	25.4616	25.8474	26.4131	DR_1252	Uncharacterized protein	FALSE	0.240162	0.422019	0.728478	0.0199843	-0.488316	0.11862	0.0723947	0.504945	0.0164988
Q9RUX9	22.8788	24.676	22.9211	23.3955	23.2759	23.3762	23.4335	23.6705	23.8489	23.169	23.3769	DR_1251	Uncharacterized protein	FALSE	-0.0258442	0.946974	-0.0288233	0.936147	0.0029792	0.993882	0.393585	0.681492	0.28975
Q9RUY1	24.3471	24.6537	24.4441	24.7314	24.5873	24.9095	24.9851	24.6712	25.0822	24.8677	24.6856	DR_1249	Uncharacterized protein	FALSE	-0.090252	0.580931	0.244173	0.1254	-0.334425	0.0595496	0.0418274	0.57225	0.066166
Q9RUY2	28.7459	28.2975	28.3446	28.5602	28.9101	28.8945	28.6872	28.8083	28.2765	28.6048	28.6836	sucD	Succinate--CoA ligase [ADP-forming] subunit alpha	FALSE	0.303385	0.0745022	0.337946	0.0373145	-0.0345611	0.825974	0.348922	0.327686	0.0267147
Q9RUY3	28.3099	28.1312	28.4207	28.6442	28.4606	28.5531	28.2786	28.4987	27.8999	28.3949	28.4274	sucC	Succinate--CoA ligase [ADP-forming] subunit beta	FALSE	0.207033	0.25171	0.0712708	0.661203	0.135762	0.444033	0.211682	0.422055	0.229708
Q9RUY4	25.4299	25.6963	25.6787	25.5196	24.7182	24.9969	24.8123	25.1045	24.8693	24.7426	24.8778	DR_1246	Proline dipeptidase	FALSE	0.0780231	0.572701	-0.673194	0.000239414	0.751218	0.000184146	0.000526724	0.568094	0.000910587
Q9RUY5	29.5578	29.3399	29.3278	29.7405	29.6406	29.6833	29.5001	29.5306	29.0718	29.3984	29.4979	DR_1245	Uncharacterized protein	FALSE	0.265914	0.106396	0.0971198	0.501294	0.168794	0.287382	0.149508	0.341022	0.188115
Q9RUY8	28.2172	28.5994	27.5343	27.2846	29.9395	30.3909	30.1332	30.4891	30.8524	30.7713	30.6599	DR_1242	Uncharacterized protein	FALSE	-0.523025	0.0954861	2.32929	3.42265e-06	-2.85231	1.03548e-06	4.66221e-05	0.333758	0.000118836
Q9RUZ0	24.921	24.9267	24.952	25.3126	24.598	24.8659	24.3243	24.7967	24.9109	24.4509	24.852	DR_1240	Citrate lyase subunit beta-like protein	FALSE	-0.0917147	0.619802	-0.381846	0.0430492	0.290132	0.135346	0.0804319	0.588608	0.0297697
Q9RUZ6	26.3621	26.0865	25.9722	26.2316	26.1878	26.4717	26.3635	26.463	26.8753	26.4354	26.4874	DR_1234	Uncharacterized protein	FALSE	-0.227855	0.167027	0.208363	0.171836	-0.436218	0.0166418	0.0152251	0.381707	0.0843708
Q9RUZ7	27.7737	27.7424	27.4208	27.5226	27.93	27.8217	28.1013	27.7409	28.2865	27.9633	27.9945	DR_1233	Pilin, type IV, putative	FALSE	-0.182942	0.243225	0.283612	0.0638234	-0.466554	0.00963918	0.0100591	0.419654	0.0402481
Q9RUZ8	25.3519	25.8689	26.5483	26.0921	26.2384	26.186	26.2105	26.0018	26.4879	26.3356	26.1236	DR_1232	Pilin, type IV, putative	FALSE	-0.156541	0.522581	0.193857	0.396079	-0.350398	0.167987	0.0958698	0.543215	0.156345
Q9RUZ9	28.8794	29.0617	28.8765	29.0566	28.8282	29.0487	29.1028	29.1974	29.1155	29.2172	29.2879	DR_1231	Uncharacterized protein	FALSE	-0.162606	0.229395	0.0757104	0.534837	-0.238316	0.0894602	0.0580292	0.414681	0.195252
Q9RV10	24.359	24.8107	24.0357	24.1306	25.1788	24.5201	24.8644	24.9531	25.1848	25.2135	24.7094	DR_1220	Ferrous iron transport protein A	FALSE	-0.156824	0.500438	0.545102	0.0245637	-0.701926	0.010147	0.0103836	0.532117	0.019217
Q9RV11	25.196	24.8709	25.059	24.9366	24.7608	25.0202	24.3792	24.8252	24.5534	24.827	24.945	DR_1219	Ferrous iron transport protein B	FALSE	-0.0288169	0.869546	-0.269284	0.118618	0.240467	0.188955	0.105914	0.666235	0.0637122
Q9RV15	25.0252	24.5235	21.1876	24.6745	25.0392	25.4183	25.0899	25.9011	25.5871	25.4663	25.1224	accD	Acetyl-coenzyme A carboxylase carboxyl transferase subunit beta	TRUE	-0.0298012	0.969294	1.50945	0.0550102	-1.53925	0.0676022	0.0464527	0.687673	0.0359958
Q9RV16	25.9803	26.0656	26.1745	26.0734	25.9149	25.7538	25.5052	25.6684	25.6159	25.7295	25.7641	accA	Acetyl-coenzyme A carboxylase carboxyl transferase subunit alpha	FALSE	0.00737242	0.954736	-0.362918	0.0107377	0.37029	0.014498	0.013713	0.682642	0.0106148
Q9RV18	27.0441	26.5287	27.5281	27.7048	27.3476	27.1099	27.5374	27.0307	26.9737	27.3099	27.1105	DR_1212	Uncharacterized protein	FALSE	0.125031	0.640643	0.0549754	0.823835	0.0700556	0.792926	0.337968	0.596677	0.26667
Q9RV21	23.5581	23.9599	24.0334	23.6679	24.0018	23.7814	24.1058	23.9976	24.2381	24.1499	24.2018	DR_1209	Bacterioferritin comigratory protein	FALSE	-0.224983	0.153826	0.166794	0.245283	-0.391777	0.0222644	0.0193619	0.370686	0.10962
Q9RV24	24.963	24.2407	24.8125	24.7981	24.8062	25.1028	24.7329	24.9438	24.253	24.6367	24.872	DR_1206	dTTP/UTP pyrophosphatase	FALSE	0.309206	0.157886	0.192842	0.328789	0.116364	0.579319	0.264747	0.375929	0.135983
Q9RV25	28.4607	28.6607	28.6809	28.3748	28.5111	28.2201	28.252	28.1135	28.002	28.1177	28.055	deoC	Deoxyribose-phosphate aldolase	FALSE	0.215948	0.140581	-0.270113	0.0554026	0.486061	0.0045465	0.00552115	0.358109	0.0361878
Q9RV27	24.2346	20.5934	24.1952	24.275	24.4692	23.8073	20.6797	23.9763	21.0657	23.8272	23.6239	DR_1203	LmbE-related protein	TRUE	0.394188	0.737501	-0.0914516	0.932893	0.485639	0.680093	0.299834	0.631008	0.28944
Q9RV30	28.3978	28.6875	28.1828	27.7462	29.6074	29.888	29.8344	29.738	29.8554	29.8528	29.7903	DR_1200	Uncharacterized protein	FALSE	-0.0658634	0.742785	1.51337	5.54957e-06	-1.57923	7.63543e-06	8.14938e-05	0.633881	0.000135086
Q9RV31	29.3191	29.4242	28.8876	29.108	29.3439	29.9925	29.7136	29.9369	30.0657	30.0684	29.9018	DR_1199	Protease I	FALSE	-0.265214	0.180701	0.562	0.00770642	-0.827214	0.00104276	0.00179392	0.394879	0.00823343
Q9RV32	27.6632	27.5576	27.8377	27.6541	27.3944	27.4398	27.3027	27.4735	26.4672	27.0093	27.2337	DR_1198	GTP-binding elongation factor family protein TypA/BipA	FALSE	0.499189	0.0152669	-0.275538	0.113974	0.774727	0.00101827	0.00175817	0.304961	0.0623911
Q9RV36	27.4521	27.5111	27.5678	27.0398	28.2868	28.1119	28.0118	27.7059	28.4692	28.1885	27.7607	DR_1194	Uncharacterized protein	FALSE	-0.110395	0.605209	0.636381	0.00722677	-0.746776	0.00440568	0.00537764	0.582396	0.00790026
Q9RV45	35.3703	35.3205	34.6096	34.9654	35.6545	36.3455	36.3154	36.3762	36.7876	36.6631	36.4612	DR_1185	S-layer-like array-related protein	FALSE	-0.464402	0.0700753	1.10645	0.000342504	-1.57085	3.52758e-05	0.000182061	0.327686	0.0011067
Q9RV46	24.1101	24.0438	23.9669	23.9689	23.4065	23.9005	24.1262	23.6593	23.8518	23.571	23.733	DR_1184	MutT/nudix family protein	FALSE	0.0544993	0.752772	-0.249304	0.139597	0.303803	0.100049	0.06334	0.635591	0.0724015
Q9RV47	23.6784	23.6566	23.5306	23.8055	23.8951	23.6532	23.6531	23.7851	24.3409	24.2646	24.3245	DR_1183	MazG protein	FALSE	-0.563395	0.000671894	0.0788282	0.488697	-0.642223	0.000244401	0.000632041	0.304961	0.184335
Q9RV48	23.0367	22.7687	23.3057	23.1969	23.6297	23.5952	23.8703	23.4171	23.0962	23.5835	23.4285	DR_1182	Phosphinothricin acetyltransferase	FALSE	0.25863	0.171901	0.551074	0.00656513	-0.292445	0.126854	0.0766318	0.387176	0.00728711
Q9RV50	28.0945	28.5209	28.1276	28.1132	28.1259	28.125	28.7166	28.3739	28.6951	28.4866	28.1878	DR_1180	Uncharacterized protein	FALSE	-0.121136	0.540269	0.121295	0.508406	-0.24243	0.232502	0.125024	0.551995	0.189448
Q9RV55	25.31	25.0716	25.4598	25.7456	24.9501	25.7425	25.444	25.612	25.4184	25.2539	25.5712	DR_1175	Sensor histidine kinase/response regulator	FALSE	0.0226107	0.917491	0.040364	0.841788	-0.0177532	0.935166	0.379856	0.673062	0.27104
Q9RV56	23.9947	23.9037	23.8983	23.6153	23.6631	24.1357	23.9032	23.9237	20.5475	24.0071	23.9229	DR_1174	Sensory box sensor histidine kinase	TRUE	1.0806	0.136573	0.0534457	0.93302	1.02715	0.155016	0.0898715	0.358109	0.28944
Q9RV57	24.3329	24.6383	24.6185	24.4777	24.2581	23.9558	24.4616	24.2672	24.2257	24.1385	23.8835	aroE	Shikimate dehydrogenase (NADP(+))	FALSE	0.153116	0.341082	-0.281151	0.0746719	0.434267	0.0170387	0.0155456	0.46593	0.0453656
Q9RV58	31.1791	28.2347	29.2095	29.7393	27.6666	31.1391	32.1894	29.1051	28.8269	28.9291	29.2276	DR_1172	Protein DR_1172	FALSE	1.03047	0.312609	0.434379	0.639091	0.59609	0.552598	0.253757	0.452284	0.224374
Q9RV59	26.8618	26.6585	26.3896	26.4303	26.2275	26.4718	26.8404	26.5725	26.686	26.6036	26.8292	DR_1171	AAA_5 domain-containing protein	FALSE	-0.178233	0.323196	-0.0570107	0.727371	-0.121223	0.496167	0.231652	0.459046	0.244551
Q9RV66	24.4374	24.1656	24.2061	24.2187	23.7488	23.9991	23.6016	23.8096	23.628	23.6085	23.8065	panC	Pantothenate synthetase	FALSE	0.108757	0.433334	-0.467172	0.00326954	0.575928	0.00134469	0.0021354	0.50613	0.00451858
Q9RV68	30.2666	30.6761	30.3946	30.3709	30.4013	29.9402	30.2239	29.9016	30.4025	30.0651	29.7835	greA	Transcription elongation factor GreA	FALSE	0.0331108	0.862067	-0.310271	0.100102	0.343382	0.0930031	0.0599995	0.664579	0.056594
Q9RV69	23.6119	24.5302	24.4831	22.8269	24.9636	24.982	24.7974	24.7934	25.5562	25.4397	24.9921	DR_1161	5-hydroxyisourate hydrolase	FALSE	-0.44526	0.242786	1.02103	0.0112389	-1.46629	0.00199206	0.00286628	0.419654	0.0109167
Q9RV70	24.2254	23.2604	23.1525	23.2734	24.2274	23.7759	23.8484	23.7333	23.6741	24.0803	23.9619	DR_1160	Uricase	FALSE	-0.00918627	0.971794	0.41832	0.10366	-0.427506	0.121262	0.0738174	0.687673	0.0579847
Q9RV72	25.5738	25.9405	25.9726	26.1653	26.106	25.6567	26.5243	25.9181	26.3598	26.2141	25.6906	DR_1158	OHCU_decarbox domain-containing protein	FALSE	-0.0368896	0.878383	0.13821	0.539306	-0.1751	0.473027	0.222379	0.668255	0.195984
Q9RV75	27.1971	27.2321	27.4828	27.1489	27.1252	27.0656	27.0338	27.4045	26.7242	26.8176	27.4228	DR_1154	N-carbamyl-L-amino acid amidohydrolase	FALSE	0.169057	0.378478	-0.107984	0.539439	0.277041	0.161252	0.0928068	0.484285	0.195984
Q9RV78	26.8053	26.6862	26.715	26.7776	26.3622	26.794	26.7371	26.672	26.0453	26.291	26.5777	DR_1151	3-hydroxybutyryl-CoA dehydratase	FALSE	0.336639	0.0535445	-0.104699	0.481444	0.441338	0.0164432	0.0151016	0.313784	0.182162
Q9RV79	25.1098	25.0591	25.2787	25.0578	23.7757	23.4334	23.6693	23.0637	23.939	23.1796	23.1908	miaB	tRNA-2-methylthio-N(6)-dimethylallyladenosine synthase	FALSE	0.0490287	0.828459	-1.64085	8.07489e-06	1.68988	1.24822e-05	0.00010776	0.656074	0.000158422
Q9RV81	25.9704	25.5541	25.5201	25.3417	26.2112	26.1847	25.9137	26.8216	25.65	26.6981	26.7346	DR_1148	RCK C-terminal domain-containing protein	FALSE	-0.0781302	0.796706	0.68624	0.0299412	-0.764371	0.0261018	0.0219356	0.648719	0.022494
Q9RV82	23.8452	23.8132	23.8365	23.7045	23.7965	24.1966	23.9221	24.3137	24.4768	24.5481	24.4544	DR_1147	Chorismate mutase/prephenate dehydratase	FALSE	-0.435897	0.010846	0.257332	0.0759747	-0.693229	0.000524475	0.00112259	0.304961	0.0460804
Q9RV83	28.6609	28.903	29.0882	28.74	29.098	28.6508	28.5566	28.6352	28.5744	28.6491	28.4824	DR_1146	General stress protein 26, putative	FALSE	0.166546	0.32654	-0.112849	0.467921	0.279395	0.113426	0.070035	0.461943	0.178341
Q9RV84	26.1461	25.6072	26.1515	26.2274	25.1416	24.8814	25.051	24.9238	23.8766	24.635	24.7467	lepA	Elongation factor 4	FALSE	0.580043	0.025886	-1.03355	0.000464984	1.6136	2.15933e-05	0.000136705	0.31078	0.00130599
Q9RV89	24.6742	24.4189	25.0852	24.7707	24.8092	24.7865	24.771	24.6412	24.8036	24.0894	24.3202	DR_1140	Uncharacterized protein	FALSE	0.347546	0.10208	0.0146881	0.936401	0.332858	0.115569	0.0708973	0.337574	0.28975
Q9RV90	20.5255	22.5987	22.3358	22.6676	22.4455	23.0569	23.0667	22.9983	23.2789	23.2972	22.6747	DR_1139	Uncharacterized protein	TRUE	-0.19178	0.682868	0.85992	0.0677794	-1.0517	0.0426674	0.032519	0.611109	0.0421543
Q9RV91	27.699	27.7513	27.342	27.4388	28.156	28.0493	28.2395	28.0034	28.3239	28.458	28.2824	DR_1138	Uncharacterized protein	FALSE	-0.242708	0.106046	0.554296	0.0012488	-0.797004	0.000138698	0.000430436	0.341022	0.00225727
Q9RV94	28.4469	28.8273	28.4417	28.2058	28.6377	28.6658	29.3763	28.6098	29.3179	28.9662	28.5907	DR_1135	Uncharacterized protein	FALSE	-0.135887	0.583504	0.341986	0.153572	-0.477873	0.0732099	0.0493071	0.573834	0.0774494
Q9RV96	26.0259	26.2026	25.7741	25.727	26.3264	25.9695	26.0028	26.1502	26.198	26.2771	26.2256	hemE	Uroporphyrinogen decarboxylase	FALSE	-0.121324	0.434852	0.179802	0.221446	-0.301126	0.0700793	0.0477403	0.50613	0.102349
Q9RV97	24.8627	24.4705	24.689	24.9565	23.9153	23.5835	23.7303	23.9865	24.395	23.8763	23.0164	ilvD	Dihydroxy-acid dehydratase	FALSE	0.0413565	0.883643	-0.940798	0.00384287	0.982155	0.00474609	0.00571964	0.668838	0.0050112
Q9RV98	25.391	25.0736	25.3352	25.3595	25.5232	25.5358	25.338	25.3594	25.4046	25.6576	25.8702	hemH	Ferrochelatase	FALSE	-0.205022	0.184845	0.149292	0.289281	-0.354314	0.0329712	0.0264783	0.394879	0.123537
Q9RVA2	27.2967	27.4871	27.5977	27.4952	26.9108	26.6713	26.6708	26.6786	26.2137	26.4204	26.6283	DR_1127	Uncharacterized protein	FALSE	0.312116	0.0467362	-0.736294	0.000152552	1.04841	1.39743e-05	0.000109979	0.311584	0.000696259
Q9RVA3	23.1485	22.8303	18.6527	22.726	22.5571	23.0747	20.9005	23.1617	22.9003	23.0418	23.6177	DR_1126	Single-stranded-DNA-specific exonuclease, putative	TRUE	-0.763142	0.453135	0.584106	0.533352	-1.34725	0.197558	0.109457	0.510992	0.195103
Q9RVA5	36.2066	36.2354	35.8749	35.9583	36.0297	36.3936	36.7124	36.4123	37.2119	36.8171	36.6731	DR_1124	SLH family protein	FALSE	-0.513687	0.0215755	0.318194	0.100105	-0.831881	0.00124319	0.00202155	0.31078	0.056594
Q9RVA8	25.2632	24.4843	24.2199	25.5316	24.7397	24.4692	24.5572	24.7997	25.442	25.3757	24.2857	DR_1121	Uncharacterized protein	FALSE	-0.393044	0.289393	-0.233307	0.490018	-0.159737	0.659493	0.293346	0.437691	0.184643
Q9RVA9	26.3537	26.1511	26.4545	26.4446	25.6751	25.3278	25.473	25.3827	24.8199	24.7186	25.3087	buk	Probable butyrate kinase	FALSE	0.515593	0.0105565	-0.88634	0.000148067	1.40193	5.14638e-06	7.70478e-05	0.304961	0.000696259
Q9RVB0	23.0849	23.224	23.2511	23.1831	22.5998	22.2726	22.8603	20.7286	22.2257	22.6066	23.0349	DR_1119	Metallophos domain-containing protein	TRUE	-0.507096	0.257482	-1.07046	0.0202539	0.563363	0.211577	0.115872	0.422743	0.0165812
Q9RVB2	26.673	26.271	26.3399	25.8924	26.0996	26.1001	26.0264	26.1151	25.7801	26.1079	26.2572	DR_1117	ATP-dependent Clp protease, ATP-binding subunit ClpC	FALSE	0.0369135	0.843638	-0.208776	0.243597	0.24569	0.206617	0.113638	0.658289	0.109
Q9RVB3	24.3767	23.33	24.1353	24.4526	23.6525	23.3506	23.0242	23.7206	23.7801	20.5708	23.2925	DR_1116	Uncharacterized protein	TRUE	0.889167	0.188446	-0.636713	0.301021	1.52588	0.0352781	0.0278857	0.39624	0.127065
Q9RVB4	31.2343	31.3629	31.7128	31.4994	31.4431	31.9103	31.8457	32.0843	32.2165	32.0392	32.1762	DR_1115	S-layer-like array-related protein	FALSE	-0.323143	0.0882121	0.368499	0.041951	-0.691642	0.00218161	0.00307379	0.327686	0.0292876
Q9RVB5	28.7895	28.5735	28.3055	28.6479	29.3751	29.2292	29.68	28.6918	28.9661	28.3783	28.9397	DR_1114	Heat shock protein, HSP20 family	FALSE	0.482702	0.0688377	0.664946	0.0122907	-0.182244	0.46123	0.218598	0.327686	0.0117478
Q9RVB9	25.591	25.9364	25.9641	25.8601	25.7458	25.348	25.7931	25.2107	25.4008	25.6121	25.3573	pyrR	Bifunctional protein PyrR	FALSE	0.0676195	0.705075	-0.313507	0.0785051	0.381127	0.0517461	0.0378001	0.62112	0.0470678
Q9RVC3	24.4528	23.8071	24.8098	24.6453	24.2116	24.3363	24.2581	24.2634	24.2554	24.7202	24.3486	pyrC	Dihydroorotase	FALSE	-0.174083	0.447075	-0.161416	0.446399	-0.0126669	0.955252	0.385036	0.508323	0.171129
Q9RVC5	27.8819	27.3662	27.4509	27.9247	27.4507	27.4259	27.8961	27.4037	27.4773	27.1857	27.4747	DR_1104	DUF2087 domain-containing protein	FALSE	0.16489	0.401382	-0.111792	0.535643	0.276682	0.171466	0.0973869	0.493527	0.195252
Q9RVD8	24.4868	24.5517	24.9112	25.2475	24.849	24.9941	24.847	24.6387	25.5212	24.4305	24.6212	DR_1091	Uncharacterized protein	FALSE	-0.0254421	0.925749	0.0328808	0.896514	-0.0583229	0.830981	0.349482	0.67496	0.28219
Q9RVE5	25.5017	25.9652	25.9318	25.7593	25.3215	24.9055	24.6817	24.9702	24.2716	24.3735	24.7956	DR_1084	Methylmalonyl-CoA mutase, beta subunit	FALSE	0.489473	0.0282298	-0.819758	0.00085418	1.30923	3.62258e-05	0.000183707	0.31078	0.00188963
Q9RVE7	27.6766	28.2347	28.0215	27.4351	28.2556	27.7448	28.4253	27.348	28.32	28.0118	27.7267	hpf	Ribosome hibernation promotion factor	FALSE	-0.076089	0.793215	0.101435	0.706337	-0.177524	0.543789	0.250438	0.648335	0.23902
Q9RVE9	24.0167	24.116	23.9714	23.9276	24.2764	24.839	24.4148	25.2555	24.6066	24.9212	24.6377	DR_1080	Glyco_trans_2-like domain-containing protein	FALSE	-0.0254187	0.908288	0.688532	0.00572091	-0.71395	0.00726751	0.00805703	0.672824	0.0066313
Q9RVF1	23.1673	20.3436	22.5496	22.061	22.8583	22.4991	18.7394	22.4852	22.4761	22.602	22.6084	DR_1078	Antibiotic biosynthesis protein LmbJ, putative	TRUE	-0.916674	0.350142	-0.384878	0.666473	-0.531796	0.582486	0.265682	0.472085	0.230661
Q9RVF7	23.2221	23.165	23.5994	20.425	23.5483	24.2772	23.7177	24.3576	24.0661	24.3655	24.0078	DR_1072	Acetyl-CoA acetyltransferase	TRUE	-0.171312	0.790527	1.37232	0.038851	-1.54363	0.0327683	0.026416	0.648335	0.0274382
Q9RVF8	27.5177	27.8436	27.6868	27.9033	27.804	27.6847	27.7446	27.581	28.183	27.7427	27.1491	DR_1071	YCII domain-containing protein	FALSE	0.0119374	0.956503	-0.0343004	0.865665	0.0462378	0.832853	0.349651	0.682642	0.275402
Q9RVF9	24.3101	23.6198	24.2361	24.2914	24.2592	24.551	24.075	24.4117	24.6859	24.71	24.3283	DR_1070	Uncharacterized peptidase DR_1070	FALSE	-0.25051	0.2355	0.209881	0.280121	-0.460391	0.0420542	0.0321548	0.416329	0.120755
Q9RVG1	26.9325	26.7609	26.8769	27.1889	27.4924	27.5136	27.4429	27.681	27.591	27.6678	27.4835	hbd	Probable 3-hydroxybutyryl-CoA dehydrogenase	FALSE	-0.0482811	0.723625	0.59269	0.000603261	-0.640971	0.000597677	0.00125017	0.628037	0.00152656
Q9RVG6	30.7352	30.4892	30.4184	30.5347	30.0588	30.5862	30.4768	30.7615	31.1094	31.0289	30.684	DR_1063	Peptidylprolyl isomerase	FALSE	-0.469938	0.0259988	-0.0735487	0.670676	-0.39639	0.052629	0.0383271	0.31078	0.231304
Q9RVG7	24.6853	23.5148	23.9078	23.6338	24.6654	25.6383	24.0926	25.2318	25.3577	25.4293	25.9901	DR_1062	FemA-related protein	FALSE	-0.685349	0.0991362	0.971591	0.0189104	-1.65694	0.0012248	0.00200537	0.336915	0.0158729
Q9RVG8	27.3332	27.1624	27.2262	27.2302	27.2055	27.2608	26.8132	27.1405	27.3124	26.8735	27.1477	DR_1061	NADPH quinone oxidoreductase, putative	FALSE	-0.00617248	0.967917	-0.133019	0.359147	0.126847	0.416104	0.201607	0.687656	0.1449
Q9RVH4	28.4641	27.9825	27.9334	28.0073	28.2669	27.8749	27.7787	28.1916	27.6413	27.7645	28.2649	aspS2	Aspartate--tRNA(Asp/Asn) ligase	FALSE	0.137788	0.51084	-0.0688036	0.720854	0.206592	0.33039	0.165656	0.53956	0.24274
Q9RVI3	28.0122	28.1732	28.1913	28.3439	27.9692	27.6547	27.4585	27.7949	27.0149	27.4219	27.5997	clpB	Chaperone protein ClpB	FALSE	0.373819	0.0556959	-0.460814	0.0160442	0.834634	0.000619578	0.00126261	0.313784	0.0140821
Q9RVI8	23.9166	23.5971	23.6285	23.3064	23.5882	23.778	24.1545	23.5885	24.1442	23.767	24.3263	DR_1041	CrtC domain-containing protein	FALSE	-0.301861	0.163384	0.165165	0.395684	-0.467026	0.0416306	0.0319338	0.380445	0.156345
Q9RVJ0	31.6226	31.8672	31.4784	31.448	32.1361	32.4014	32.3653	32.4714	32.8046	32.7602	32.6469	DR_1038	Branched-chain amino acid ABC transporter, periplasmic amino acid-binding protein	FALSE	-0.393701	0.0179892	0.739489	0.000166686	-1.13319	7.89e-06	8.14938e-05	0.306153	0.000751376
Q9RVJ3	26.2308	26.2513	26.1694	26.0506	25.8585	26.4189	26.3292	26.4884	26.4349	26.3279	26.5507	DR_1035	Branched-chain amino acid ABC transporter, ATP-binding protein	FALSE	-0.164054	0.328537	0.0982385	0.521803	-0.262292	0.130856	0.0782588	0.461943	0.192524
Q9RVJ4	26.1078	26.4852	26.1899	25.9553	26.4655	25.6265	25.8948	25.7646	25.6168	25.8059	25.6359	DR_1034	Branched-chain amino acid ABC transporter, ATP-binding protein	FALSE	0.251642	0.243034	-0.246703	0.21815	0.498345	0.0331244	0.0264783	0.419654	0.100985
Q9RVK6	29.6045	29.1631	29.46	29.8365	29.3086	30.3468	29.9128	30.2568	30.3007	29.7289	30.2031	DR_1021	DUF4384 domain-containing protein	FALSE	-0.121339	0.65499	0.440225	0.100129	-0.561563	0.0577715	0.0409786	0.600231	0.056594
Q9RVK8	27.5964	26.6179	27.2472	27.1116	27.2811	27.1883	27.0659	27.3973	26.6117	26.9667	27.3472	DR_1019	Glycerol-3-phosphate dehydrogenase	FALSE	0.257921	0.295598	0.0898564	0.687102	0.168064	0.488909	0.228938	0.441611	0.235347
Q9RVK9	24.804	25.0776	24.7498	24.9978	24.1584	23.991	24.4777	24.4813	25.1981	24.9761	24.5274	DR_1018	Uncharacterized protein	FALSE	-0.623397	0.00778815	-0.63021	0.00462798	0.0068133	0.97212	0.38821	0.304961	0.00568955
Q9RVL0	25.1285	25.2519	25.3558	25.2034	24.8072	24.6273	25.0598	24.8229	25.0461	24.7053	24.5752	DR_1017	rRNA methylase	FALSE	0.0537706	0.728694	-0.40558	0.0149432	0.459351	0.0116677	0.0116879	0.628037	0.0134058
Q9RVL2	25.482	26.5272	25.9324	25.8959	25.3396	24.6552	25.65	24.8727	25.2969	24.8501	25.1397	DR_1015	Uncharacterized protein	FALSE	0.0338203	0.906629	-0.829994	0.00910827	0.863814	0.0111595	0.011264	0.672824	0.00934178
Q9RVL9	25.2009	25.1583	25.3822	24.8168	25.0497	24.7889	24.6729	24.9265	25.3008	24.5896	24.7509	DR_1008	Riboflavin biosynthesis protein	FALSE	-0.0209288	0.917103	-0.28006	0.152748	0.259131	0.214738	0.117198	0.673062	0.0771988
Q9RVM0	25.6446	25.6813	25.9225	25.9143	24.7294	25.4711	25.7635	25.0584	25.2055	24.9771	24.8297	DR_1007	MutT/nudix family protein	FALSE	0.25149	0.291679	-0.535073	0.0277193	0.786563	0.00553674	0.00647524	0.43876	0.0212627
Q9RVM5	24.6914	25.1811	24.8087	24.8891	24.655	24.0019	24.5051	23.86	24.6758	24.4212	23.8444	DR_1002	Uncharacterized protein	FALSE	-0.058275	0.818267	-0.637072	0.0184665	0.578797	0.0400593	0.0310292	0.653169	0.015536
Q9RVM6	26.1571	26.2968	26.274	26.0944	26.1013	25.4739	25.6042	25.7088	25.1915	25.3674	25.5244	DR_1001	Phospho-2-dehydro-3-deoxyheptonate aldolase/chorismate mutase	FALSE	0.360959	0.0486041	-0.48353	0.00850074	0.844489	0.000328137	0.000782944	0.312929	0.00886813
Q9RVM9	26.2508	26.1399	26.2083	26.6165	25.8079	25.8729	25.696	25.5055	25.0907	25.5105	25.6772	mrp	Iron-sulfur cluster carrier protein	FALSE	0.294479	0.126098	-0.583273	0.00480917	0.877752	0.000489736	0.00106668	0.352461	0.00587277
Q9RVN0	24.7829	21.3491	24.6067	24.5665	25.3237	24.4231	21.1758	24.3131	24.4958	24.8	24.4392	DR_0997	Transcriptional regulator, FNR/CRP family	TRUE	-0.76941	0.460722	-0.0173661	0.985458	-0.752044	0.470643	0.221917	0.514673	0.301354
Q9RVN3	25.526	25.7461	25.9115	26.0423	26.2688	25.9132	26.7193	26.1757	26.2453	26.2587	25.9123	DR_0994	Uncharacterized protein	FALSE	0.130506	0.531294	0.46283	0.0314049	-0.332324	0.128694	0.0773498	0.548857	0.0233539
Q9RVN4	26.5604	27.0284	26.8276	27.0126	26.0385	25.3164	26.2411	25.1076	25.6575	25.3902	25.1494	DR_0993	Robl_LC7 domain-containing protein	FALSE	0.276887	0.332537	-1.18135	0.000746532	1.45823	0.000268158	0.000669371	0.462345	0.00174118
Q9RVN8	30.6088	30.2894	29.7401	29.954	30.8711	31.188	31.3192	31.1002	31.0504	30.7935	30.737	DR_0989	Cationic outer membrane protein OmpH, putative	FALSE	0.25938	0.235802	0.971609	0.000397723	-0.712229	0.0057257	0.00667978	0.416329	0.00118064
Q9RVN9	29.1847	28.9926	28.5744	28.8379	29.2586	29.378	29.2911	29.3504	29.48	29.5595	29.1124	DR_0988	Uncharacterized protein	FALSE	-0.0644908	0.704144	0.422095	0.0192363	-0.486585	0.0138816	0.0133607	0.620956	0.0161094
Q9RVP0	23.9299	24.6417	24.5955	24.7976	24.365	24.03	24.2625	24.2602	24.901	24.3746	23.9566	DR_0987	DNA-binding response regulator	FALSE	-0.181319	0.482242	-0.261764	0.281175	0.080445	0.752901	0.325881	0.523963	0.121067
Q9RVP1	31.8183	31.6008	31.6986	31.7405	31.5778	31.5192	31.3754	31.3816	30.9832	31.2769	31.4198	DR_0986	Extracellular solute binding protein, family 5	FALSE	0.236871	0.106833	-0.251049	0.0697332	0.48792	0.00421135	0.00516701	0.341112	0.0428644
Q9RVP5	25.4317	24.931	24.6068	24.8088	25.3503	25.3757	25.0126	25.3145	25.0607	25.1497	25.3774	DR_0980	Glutamate dehydrogenase	FALSE	0.067297	0.735453	0.31869	0.104724	-0.251393	0.222558	0.120486	0.629912	0.0583782
Q9RVP6	27.5449	27.5032	27.3633	27.249	27.3945	27.8672	27.5497	27.7251	27.4964	27.6638	27.7501	pckA	Phosphoenolpyruvate carboxykinase (ATP)	FALSE	-0.00265812	0.98585	0.219038	0.135436	-0.221696	0.159181	0.0917391	0.691752	0.0706449
Q9RVQ0	32.5198	32.6845	32.1698	32.6395	32.8682	33.7522	33.5988	33.748	34.2382	33.8762	33.6591	DR_0972	Uncharacterized protein	FALSE	-0.432705	0.0994513	0.988422	0.00106756	-1.42113	0.000115656	0.000378729	0.336915	0.00210699
Q9RVQ1	29.8829	30.0897	29.2512	29.0387	30.4599	31.4301	30.195	31.6955	31.0637	31.2822	31.3826	DR_0971	Electron transfer flavoprotein, beta subunit	FALSE	-0.297714	0.446845	1.37947	0.00243374	-1.67719	0.00107565	0.00183718	0.508323	0.0037026
Q9RVQ2	30.0353	29.3731	29.5674	29.6551	29.1046	29.3958	28.8134	29.1049	28.8759	29.0635	29.1818	DR_0970	Electron transfer flavoprotein, alpha subunit	FALSE	0.0642625	0.735464	-0.553024	0.00849175	0.617287	0.0070401	0.00784489	0.629912	0.00886813
Q9RVQ3	31.369	30.8744	31.0565	31.1031	31.3503	31.7927	31.7719	31.8448	31.8285	31.2866	31.786	DR_0969	Uncharacterized protein	FALSE	0.05621	0.77	0.589185	0.00629962	-0.532975	0.0165345	0.0151562	0.640495	0.00716561
Q9RVQ5	24.3551	24.9401	24.7562	24.7663	25.0038	24.4335	25.3765	24.1319	24.8175	24.7188	24.3323	DR_0967	Uncharacterized protein	FALSE	0.113563	0.693724	0.0319914	0.904292	0.0815715	0.776878	0.333222	0.617531	0.284149
Q9RVR2	28.0405	28.7019	28.2258	28.1663	28.3604	28.4396	28.5257	28.5858	28.6789	28.6324	28.6766	DR_0960	WD_REPEATS_REGION domain-containing protein	FALSE	-0.184772	0.269055	0.194226	0.213277	-0.378998	0.0365317	0.0287185	0.426421	0.0992016
Q9RVR5	25.8821	25.6734	25.7142	25.7585	25.9478	25.7124	25.0584	25.9897	25.4523	25.5916	25.6903	DR_0957	Sugar ABC transporter, ATP-binding protein	FALSE	0.0989979	0.643134	-0.0799513	0.68572	0.178949	0.407781	0.198384	0.597126	0.235094
Q9RVS0	28.3487	28.1641	28.3696	28.1347	27.6123	27.5096	27.3627	27.4288	26.7247	27.3855	27.9527	DR_0952	Succinate dehydrogenase flavoprotein subunit	FALSE	0.124049	0.609672	-0.775898	0.00479729	0.899947	0.00306671	0.00401139	0.583994	0.00587277
Q9RVS1	28.8128	28.6869	28.8719	28.9823	28.536	28.4217	28.6233	28.373	28.0436	28.2994	28.3108	DR_0951	Succinate dehydrogenase, iron-sulfur subunit	FALSE	0.270564	0.0611328	-0.349971	0.0143086	0.620536	0.000613834	0.00126261	0.327686	0.0130285
Q9RVS2	28.1732	27.6816	27.8832	27.8189	28.3306	28.242	28.2144	28.786	28.0399	28.4205	28.8032	DR_0950	NADH dehydrogenase II	FALSE	-0.0279654	0.896993	0.504014	0.0262509	-0.531979	0.0291065	0.0239106	0.671622	0.0203501
Q9RVS4	23.6256	23.8543	24.2124	23.6585	24.1655	24.5736	24.8386	24.4366	24.6195	24.903	24.5332	DR_0948	Uncharacterized protein	FALSE	-0.181603	0.37655	0.665897	0.00403104	-0.847499	0.00135638	0.00214678	0.483514	0.00517674
Q9RVS5	26.9701	27.2044	27.0012	27.181	26.7553	26.6711	26.953	26.494	26.8504	26.842	26.6054	DR_0947	Isochorismatase domain-containing protein	FALSE	-0.0475887	0.7437	-0.370849	0.0171037	0.32326	0.0444371	0.0335981	0.633881	0.0147636
Q9RVS6	27.4661	26.7941	26.9264	26.9513	26.3923	26.7183	26.3694	26.6728	26.5394	26.0694	26.4427	DR_0946	Uncharacterized protein	FALSE	0.187711	0.346957	-0.496256	0.0175463	0.683967	0.00453961	0.00552115	0.470554	0.0150391
Q9RVS8	31.5085	31.4556	31.874	32.0156	31.81	31.827	31.9008	31.8126	32.1164	31.9837	31.7738	DR_0944	Thioredoxin	FALSE	-0.120363	0.468176	0.12417	0.420301	-0.244533	0.15566	0.0901345	0.516082	0.163512
Q9RVT0	24.5467	24.891	24.9171	24.2872	23.8553	23.5651	23.7428	24.0274	23.9153	23.4634	24.0147	trpA	Tryptophan synthase alpha chain	FALSE	-0.000182808	0.99929	-0.862878	0.000790632	0.862696	0.00137779	0.00215909	0.694007	0.00180426
Q9RVT2	32.8511	32.8097	32.4967	32.7548	32.7243	32.8224	33.5389	32.8874	33.4778	33.258	32.7245	DR_0940	Uncharacterized protein	FALSE	-0.160178	0.50135	0.26516	0.240103	-0.425338	0.0926466	0.0599324	0.532117	0.107966
Q9RVT4	23.9412	20.3892	24.1049	24.6172	24.632	25.4723	24.441	25.0143	26.2037	25.4438	25.1718	DR_0938	Uncharacterized protein	TRUE	-0.716534	0.409651	1.62677	0.0600504	-2.3433	0.0176419	0.0160167	0.499111	0.0383322
Q9RVT5	28.6828	29.6966	29.139	28.884	29.4647	28.9207	29.4303	29.2436	29.4106	29.2487	29.4531	DR_0937	Tetratricopeptide repeat family protein	FALSE	-0.106013	0.654485	0.16421	0.457905	-0.270223	0.266238	0.14015	0.600231	0.175071
Q9RVT8	24.459	24.5117	23.9185	24.313	24.2051	24.7151	24.5876	24.5986	24.8092	24.3916	24.1571	DR_0934	Transcriptional regulator, MerR family	FALSE	0.0739929	0.724043	0.226076	0.257576	-0.152083	0.472336	0.222327	0.628037	0.113998
Q9RVU5	23.1207	23.5705	23.5343	23.065	23.9767	23.8879	23.3961	23.7938	23.1292	23.7568	23.8109	DR_0927	Sodium extrusion protein NatA	FALSE	0.197974	0.386374	0.441002	0.0533773	-0.243027	0.291963	0.15125	0.487122	0.0352432
Q9RVU8	29.044	28.5564	28.8938	28.8648	28.58	28.5087	28.8912	28.088	28.4682	28.1761	28.1714	DR_0924	Uncharacterized protein	FALSE	0.24507	0.234344	-0.322781	0.101376	0.567851	0.0144189	0.013713	0.416329	0.0571219
Q9RVV0	23.2896	23.3982	23.6069	23.3534	23.3692	23.5869	23.524	23.9239	23.3597	23.7392	24.286	DR_0922	Acyl-CoA dehydrogenase	FALSE	-0.193991	0.384102	0.188939	0.360798	-0.38293	0.101691	0.0641233	0.486955	0.145245
Q9RVV7	25.7946	25.7997	25.6591	25.5743	25.655	25.7417	25.4981	25.7079	24.962	25.3269	25.5133	DR_0914	MTS domain-containing protein	FALSE	0.383287	0.0265245	-0.0562496	0.691225	0.439537	0.0136501	0.0132272	0.31078	0.235873
Q9RVV9	30.3716	30.0188	30.2685	30.1233	29.9168	30.0764	29.6472	29.8655	29.441	29.6851	29.8653	rpoB	DNA-directed RNA polymerase subunit beta	FALSE	0.212646	0.196285	-0.31908	0.0480019	0.531725	0.0057532	0.00669542	0.399318	0.032397
Q9RVW0	30.136	29.6294	29.9902	29.9066	29.4425	29.4962	28.9735	29.2484	28.5605	28.8828	29.2435	rpoC	DNA-directed RNA polymerase subunit beta	FALSE	0.394544	0.072688	-0.625428	0.00612592	1.01997	0.000359521	0.00083817	0.327686	0.0069898
Q9RVW4	29.0866	29.0385	28.2413	28.3565	30.7294	32.3273	30.9443	32.8515	33.6129	33.4014	32.9745	DR_0907	Cold shock protein, CSD family	FALSE	-1.61647	0.0067634	3.03243	3.59963e-05	-4.6489	1.43329e-06	4.66221e-05	0.304961	0.000322951
Q9RVW5	26.7922	26.1793	26.4389	26.5224	26.6906	26.6845	26.4486	26.8992	26.276	26.9071	26.8754	DR_0906	DNA topoisomerase (ATP-hydrolyzing)	FALSE	-0.0054046	0.978855	0.197499	0.307942	-0.202904	0.331029	0.165801	0.689819	0.129239
Q9RVW8	26.2984	26.3103	25.8561	26.0955	25.6635	25.7213	25.9002	25.6899	25.4822	25.4456	25.3475	DR_0903	Uncharacterized protein	FALSE	0.318672	0.0443564	-0.396324	0.0112418	0.714997	0.000378848	0.000873225	0.311584	0.0109167
Q9RVX0	24.6986	24.2745	20.4908	22.5403	26.2045	27.3297	26.4812	27.3761	27.7764	27.4887	27.2156	rbfA	Ribosome-binding factor A	TRUE	-0.64569	0.452195	3.84682	0.000437964	-4.49251	0.000237355	0.000619235	0.510775	0.0012473
Q9RVX2	24.8942	25.4495	24.9939	25.347	25.7807	24.6677	24.9441	24.9253	25.286	25.1224	24.9087	rnhA	Ribonuclease H	FALSE	-0.0262509	0.919446	-0.0917439	0.703575	0.0654929	0.801056	0.340906	0.673903	0.238864
Q9RVX5	26.0157	26.1817	26.0338	25.8096	26.0022	25.9369	26.1053	25.5586	26.109	26.1483	25.6596	DR_0896	Pseudouridine synthase	FALSE	-0.0715724	0.692309	-0.109454	0.516083	0.037882	0.833644	0.349674	0.617049	0.191499
Q9RVX7	28.2846	28.4724	28.5311	28.3368	27.8556	27.7025	27.2787	27.9534	27.1525	27.2964	27.8715	DR_0894	Uncharacterized protein	FALSE	0.257409	0.238057	-0.708669	0.00362141	0.966078	0.000730636	0.00139734	0.417656	0.00480826
Q9RVY0	21.3009	25.3957	25.2673	24.9041	25.3268	25.4663	25.1753	25.3713	25.8419	26.0995	25.3845	DR_0891	DNA-binding response regulator	TRUE	-0.440356	0.598759	1.11793	0.166098	-1.55828	0.0822831	0.0539635	0.581336	0.0822888
Q9RVY3	31.5423	30.8655	30.5807	30.7046	32.5924	32.5313	31.5838	32.4158	32.0285	32.1248	32.143	DR_0888	Uncharacterized protein DR_0888	FALSE	0.182039	0.525872	1.35753	0.000295219	-1.17549	0.00152597	0.00232232	0.545752	0.0010142
Q9RVZ2	27.9553	28.6722	28.3361	27.9641	28.5366	27.7011	27.5714	27.8164	27.5093	27.4683	27.5442	DR_0878	Adenine phosphoribosyltransferase, putative	FALSE	0.39913	0.132739	-0.32554	0.180201	0.72467	0.0135584	0.0131652	0.358109	0.0873786
Q9RVZ3	27.0069	25.7687	26.1009	28.0797	25.7894	26.2593	27.3504	20.5036	26.3398	26.1358	25.3961	DR_0877	Uncharacterized protein	TRUE	-0.981552	0.474968	-1.76338	0.179522	0.781833	0.567562	0.259624	0.520813	0.0872425
Q9RVZ4	26.1114	25.917	26.4302	26.4694	26.7693	26.8222	26.9546	26.7174	26.802	26.5718	26.7376	DR_0876	Nudix hydrolase domain-containing protein	FALSE	0.112106	0.488299	0.58392	0.00210991	-0.471814	0.0121059	0.0120506	0.526426	0.00340441
Q9RVZ5	25.1517	26.031	25.5786	25.2215	25.5974	25.1804	25.5798	25.5461	25.746	25.5759	25.7018	DR_0875	Zinc metalloprotease, putative	FALSE	-0.198646	0.363561	-0.0197868	0.920544	-0.178859	0.411545	0.199805	0.477728	0.28777
Q9RW01	23.9876	23.2255	24.2003	23.6359	22.9944	24.1955	23.5415	24.2079	23.7853	24.1433	24.2391	purH	Bifunctional purine biosynthesis protein PurH	FALSE	-0.32107	0.338021	-0.0274899	0.927793	-0.29358	0.379282	0.186816	0.464073	0.28944
Q9RW05	31.2452	30.5097	29.7955	30.4437	30.8499	31.2988	31.6614	31.1632	31.9926	31.661	31.2503	DR_0864	Uncharacterized protein	FALSE	-0.391309	0.246416	0.744779	0.0291062	-1.13609	0.00473009	0.00571486	0.422055	0.022003
Q9RW06	29.0438	27.6602	27.7534	28.2784	29.0951	29.3369	29.2587	29.2101	28.9888	29.1611	29.2253	DR_0863	Uncharacterized protein	FALSE	0.100156	0.729459	1.04125	0.00229929	-0.941092	0.00698193	0.00780036	0.628037	0.00354592
Q9RW10	27.8595	28.5692	28.5175	28.3565	28.2458	27.3405	27.57	27.4101	27.1231	27.1143	27.364	DR_0859	Putative 4-hydroxy-4-methyl-2-oxoglutarate aldolase	FALSE	0.441148	0.0939797	-0.684076	0.0108999	1.12522	0.000730984	0.00139734	0.33373	0.010669
Q9RW16	26.4487	26.1326	25.7118	25.9888	27.1976	26.6789	26.7266	27.174	27.2155	27.3871	26.995	DR_0853	Gliding motility protein	FALSE	-0.254869	0.242219	0.873822	0.00086427	-1.12869	0.000218858	0.000587832	0.419654	0.00188963
Q9RW21	28.3612	28.5962	27.932	28.0807	28.6554	28.1962	28.5678	28.4303	28.8938	28.525	28.5784	DR_0848	Lipoprotein, putative	FALSE	-0.20328	0.301407	0.219903	0.231486	-0.423183	0.0458584	0.0345079	0.443316	0.105185
Q9RW22	24.7198	25.0917	24.8896	24.6464	25.0971	25.0921	25.2597	24.6828	24.6942	25.0326	24.6977	DR_0847	ComA-related protein	FALSE	0.224773	0.223593	0.196061	0.249677	0.0287114	0.871946	0.361587	0.409522	0.110875
Q9RW23	27.9991	27.9512	28.1493	28.3038	28.6471	28.4138	28.3939	28.5208	28.4244	28.4742	28.3076	DR_0846	Bacterioferritin comigratory protein	FALSE	0.0918446	0.49395	0.393033	0.0077796	-0.301188	0.0412092	0.031713	0.529778	0.00828146
Q9RW24	26.9732	27.1029	26.8691	26.5084	27.1184	27.2576	26.6669	27.2945	27.1624	27.158	27.1146	rpiA	Ribose-5-phosphate isomerase A	FALSE	-0.0606669	0.7492	0.220955	0.224233	-0.281622	0.157004	0.0908021	0.633881	0.103073
Q9RW26	25.9732	25.8529	26.2832	26.5166	25.5868	25.1734	25.5636	25.1518	24.7323	24.7427	25.181	DR_0843	TGc domain-containing protein	FALSE	0.483531	0.0371661	-0.787554	0.00163989	1.27109	7.30647e-05	0.000286839	0.311584	0.00279798
Q9RW37	24.8572	24.7818	24.7543	24.7922	24.5787	25.0498	25.3024	25.0447	25.6566	25.4284	25.1499	DR_0832	NAD(P)-bd_dom domain-containing protein	FALSE	-0.417733	0.0404813	0.197517	0.259378	-0.61525	0.00587093	0.00678256	0.311584	0.114656
Q9RW38	28.5909	28.7892	28.8336	28.697	27.9714	27.5715	28.4642	27.0779	27.6235	27.4027	27.4186	DR_0831	Uncharacterized protein	FALSE	0.289687	0.299642	-0.956414	0.00271289	1.2461	0.000732781	0.00139734	0.442746	0.00391179
Q9RW41	26.1303	26.3218	26.1222	26.1752	25.6856	25.6976	25.4393	25.636	25.3804	25.3561	25.3478	DR_0828	Isocitrate lyase	FALSE	0.253186	0.0520137	-0.572805	0.000267845	0.825991	2.33337e-05	0.000144209	0.312929	0.000958799
Q9RW44	29.1984	29.6119	29.1579	28.8921	18.5995	28.5118	28.4304	28.1417	30.6994	28.8693	28.5857	rpmE	50S ribosomal protein L31	TRUE	-3.46395	0.116879	-3.29422	0.108332	-0.169729	0.934886	0.379856	0.344177	0.0599317
Q9RW45	18.5847	23.5385	22.9271	23.4604	23.1091	23.345	23.4781	19.1043	20.8064	22.6912	22.4483	DR_0824	Aminodeoxyfutalosine deaminase	TRUE	0.27715	0.840121	0.131442	0.91763	0.145708	0.915473	0.37344	0.65719	0.287567
Q9RW46	25.5723	25.0825	24.8802	24.9282	25.7205	25.9957	25.8612	26.2595	25.733	26.0881	26.0493	DR_0823	ROK family protein	FALSE	0.00239957	0.990534	0.843404	0.000831204	-0.841005	0.00147192	0.00226915	0.692261	0.00186193
Q9RW48	26.1002	26.3413	25.928	25.9342	26.7107	26.5492	27.1907	26.8195	27.1952	27.2318	26.818	DR_0821	Lipase, putative	FALSE	-0.264135	0.180035	0.741599	0.00125907	-1.00573	0.000225303	0.000594324	0.394879	0.00226463
Q9RW55	25.8257	25.8353	25.5506	25.763	26.4132	26.1294	26.1945	26.2449	26.1751	26.3375	26.3256	DR_0814	Proline dehydrogenase	FALSE	-0.0338808	0.792718	0.501877	0.0013465	-0.535758	0.00146192	0.00226107	0.648335	0.00238661
Q9RW56	27.8698	27.6047	27.6746	27.4323	27.6369	27.5841	27.3526	27.7172	27.3021	27.656	27.6854	DR_0813	1-pyrroline-5-carboxylate dehydrogenase	FALSE	0.0248667	0.87562	-0.0726327	0.623293	0.0974995	0.542856	0.250251	0.668255	0.220098
Q9RW61	25.2645	24.9497	25.3889	25.0627	24.6837	24.5467	24.3669	24.2401	24.3413	24.35	24.6063	glmU	Bifunctional protein GlmU	FALSE	0.0267715	0.868254	-0.707131	0.00057285	0.733903	0.000771458	0.00145938	0.666235	0.00149593
Q9RW70	24.9277	24.9067	25.0786	24.9797	24.5983	25.0773	24.3405	24.8776	24.3946	25.4076	24.771	DR_0799	Glucose-fructose oxidoreductase	FALSE	-0.134333	0.584159	-0.249771	0.281931	0.115439	0.63747	0.285281	0.573834	0.121106
Q9RW72	26.8252	27.0393	27.1398	26.8771	28.0526	28.7747	28.5737	28.6275	28.9798	29.0367	29.0573	DR_0797	N-acetyltransferase domain-containing protein	FALSE	-0.517478	0.012416	1.53678	1.43736e-06	-2.05425	1.79834e-07	2.84629e-05	0.304961	8.41309e-05
Q9RW75	26.505	26.4902	26.6657	26.6065	26.8403	26.8642	26.5883	26.77	26.0263	26.6206	26.8775	lysJ	[LysW]-aminoadipate semialdehyde transaminase	FALSE	0.257555	0.193024	0.198858	0.271801	0.0586967	0.757537	0.326994	0.399318	0.118427
Q9RW80	24.8817	24.9274	25.1447	24.8732	24.5501	24.5534	24.47	24.5007	24.4545	24.3418	24.4438	DR_0789	Cysteine synthase	FALSE	0.105228	0.375517	-0.438194	0.00172488	0.543422	0.000640054	0.00129323	0.482932	0.00288899
Q9RW81	29.3548	29.7523	29.4152	29.2133	29.5573	29.4613	29.7255	29.5164	29.897	29.7245	29.7145	DR_0788	Branched-chain amino acid ABC transporter, periplasmic amino acid-binding protein, putative	FALSE	-0.213516	0.174357	0.131223	0.355277	-0.344739	0.0392619	0.0306113	0.391649	0.143815
Q9RW82	27.492	26.7596	27.0311	26.9146	26.9799	26.5727	26.9467	26.3646	26.2478	26.2249	26.2596	DR_0787	S4 RNA-binding domain-containing protein	FALSE	0.471892	0.0402375	-0.333354	0.10322	0.805246	0.00229892	0.00318243	0.311584	0.0578933
Q9RW85	22.8298	24.2949	23.8888	22.9929	24.2951	23.7586	23.6858	23.4951	23.8823	24.0509	23.5485	DR_0784	MutT/nudix family protein	FALSE	-0.0186286	0.957825	0.307019	0.356595	-0.325648	0.364972	0.180705	0.682642	0.144029
Q9RW87	25.845	25.4732	25.5124	25.7159	25.6692	25.4846	25.25	25.4521	25.4433	25.3129	25.3966	DR_0782	Uncharacterized protein	FALSE	0.0796977	0.584605	-0.172669	0.214846	0.252367	0.102846	0.0645089	0.573834	0.0996773
Q9RW88	27.0265	27.4376	27.6093	26.962	27.5275	26.7323	26.9909	26.7466	26.745	26.7779	26.6767	DR_0781	Response regulator, OmpR/PhoB family	FALSE	0.266106	0.255837	-0.259535	0.232848	0.525641	0.0378039	0.0295717	0.422185	0.105483
Q9RW89	23.6721	23.7057	23.9345	23.8532	23.6852	23.4005	23.4916	20.3608	20.5067	22.54	22.9454	DR_0780	Uncharacterized protein	TRUE	0.737148	0.369014	-1.05685	0.175224	1.794	0.0441593	0.0334413	0.482007	0.0855332
Q9RW94	23.7095	24.6223	24.6322	24.3429	24.444	24.4569	19.27	24.6903	24.2061	24.3921	24.4517	aroC	Chorismate synthase	TRUE	-1.13467	0.321318	-1.1114	0.295406	-0.0232705	0.983373	0.390405	0.459046	0.125565
Q9RW95	29.2405	29.9423	29.4811	28.8346	30.2934	30.4897	29.758	30.7766	30.207	30.6211	30.8262	DR_0774	Probable type IV piliation system protein DR_0774	FALSE	-0.222007	0.466899	0.95479	0.00521445	-1.1768	0.00225213	0.00313594	0.515895	0.00626294
Q9RW96	27.7484	27.5322	27.5503	27.7268	27.5596	27.6207	27.7145	27.5017	27.6303	27.5948	27.8755	DR_0773	Uncharacterized protein	FALSE	-0.101075	0.436849	-0.0403096	0.734605	-0.0607658	0.637013	0.285281	0.507035	0.246077
Q9RW98	25.7426	25.239	25.5601	25.077	25.9098	25.8104	25.3542	25.6183	25.5895	25.2521	25.6116	DR_0771	PilN_bio_d domain-containing protein	FALSE	0.188773	0.360448	0.268514	0.171025	-0.0797412	0.694402	0.30501	0.47668	0.0841587
Q9RW99	25.581	25.0549	25.6808	25.6733	25.1443	24.8847	24.8261	24.8358	24.0073	24.2637	24.7371	DR_0770	Fimbrial assembly protein PilM, putative	FALSE	0.586694	0.0171193	-0.574762	0.0128268	1.16146	0.000187534	0.000533201	0.306153	0.0120372
Q9RWA0	27.1998	27.2775	27.1546	27.2588	26.9884	26.7301	27.2511	26.811	27.5018	27.2278	26.7655	DR_0769	Uncharacterized protein	FALSE	-0.219884	0.26018	-0.277553	0.13419	0.057669	0.761085	0.328227	0.423371	0.0700949
Q9RWA1	26.6049	26.5153	26.7595	26.7634	26.3409	26.2668	26.3215	26.2793	26.1517	25.9952	26.3111	DR_0768	UDP-N-acetylmuramoyl-tripeptide--D-alanyl-D-alanine ligase	FALSE	0.149487	0.248201	-0.358641	0.00939044	0.508128	0.00174499	0.00256063	0.422055	0.00955069
Q9RWA3	23.5109	23.6529	23.5139	23.3093	23.1574	23.5279	23.473	23.7728	23.7072	23.7217	23.9618	DR_0766	Uncharacterized protein	FALSE	-0.31411	0.0770171	-0.0139611	0.926836	-0.300149	0.0891311	0.0578949	0.327686	0.28944
Q9RWA4	22.5064	21.5361	23.9525	23.028	23.8837	23.8615	23.676	23.7477	23.9029	23.6364	24.1197	lipA	Lipoyl synthase	TRUE	-0.0941284	0.831456	1.03646	0.0256498	-1.13059	0.0245186	0.0209764	0.656074	0.0199264
Q9RWA6	21.1873	25.5657	25.8059	25.0028	25.869	25.1337	25.216	25.2376	24.9023	24.912	25.0278	DR_0763	N-acetyltransferase domain-containing protein	TRUE	0.416737	0.651217	0.973659	0.266161	-0.556922	0.547311	0.251816	0.600006	0.116929
Q9RWA7	27.2936	27.2219	26.7787	26.7797	27.5186	27.8737	27.7439	28.0272	29.2796	28.4878	28.2687	DR_0762	Uncharacterized protein	FALSE	-0.887844	0.0045188	0.772362	0.0065661	-1.66021	4.03106e-05	0.000195309	0.304961	0.00728711
Q9RWB0	23.4128	23.6944	23.2671	23.3725	23.2202	23.3666	23.4338	22.539	23.827	23.5565	23.2806	DR_0759	Uncharacterized protein	FALSE	-0.414803	0.0949289	-0.296759	0.18522	-0.118043	0.612502	0.276715	0.333758	0.0893378
Q9RWB2	28.4301	28.8841	28.9929	28.6331	29.4522	29.6362	28.9495	29.81	29.1708	29.3495	29.7551	gltA	Citrate synthase	FALSE	0.0368244	0.875796	0.726924	0.00610747	-0.6901	0.0125613	0.0123485	0.668255	0.0069898
Q9RWB4	28.8058	27.4314	26.9235	27.1446	29.3545	30.3793	29.3684	30.4534	30.7529	31.0966	30.2929	rplS	50S ribosomal protein L19	FALSE	-0.825246	0.0983988	2.31256	0.000219052	-3.1378	3.20008e-05	0.000170726	0.336915	0.00086002
Q9RWB6	29.3491	29.187	29.6473	29.3147	29.8267	29.5693	29.4569	29.4918	29.4285	29.4644	29.2417	DR_0753	Thioredoxin-like_fold domain-containing protein	FALSE	0.207962	0.189781	0.211629	0.152864	-0.00366732	0.980745	0.390308	0.396536	0.0771988
Q9RWB7	28.1977	28.0169	28.0422	27.9199	28.2486	28.5338	28.34	28.426	27.9019	28.179	28.4743	DR_0752	Site-determining protein	FALSE	0.202074	0.212837	0.342948	0.0342069	-0.140873	0.375966	0.185375	0.406754	0.0251305
Q9RWB8	25.7761	25.8748	26.1009	26.1206	26.5852	26.8517	26.3875	27.077	26.4267	26.6633	27.1612	minE	Cell division topological specificity factor	FALSE	-0.0250223	0.908216	0.757278	0.00285088	-0.782301	0.00379195	0.00470444	0.672824	0.00405031
Q9RWC1	25.2568	25.121	25.6179	25.084	25.7865	25.6152	25.4517	25.6737	25.5826	25.9252	25.8126	DR_0748	RNA methyltransferase, TrmH family	FALSE	-0.141682	0.398704	0.361813	0.0344789	-0.503496	0.010101	0.0103589	0.491841	0.0252794
Q9RWC2	24.8039	24.5385	24.3105	24.2939	24.7754	25.3619	24.9648	24.8598	24.9619	24.7944	24.7903	DR_0747	Aldose epimerase family protein	FALSE	0.141634	0.440357	0.503806	0.0109283	-0.362173	0.0659811	0.0455365	0.507056	0.010669
Q9RWC3	22.5786	22.8113	22.7572	23.2306	22.5918	22.4467	23.1633	22.552	22.8108	22.9637	22.5693	DR_0746	Uncharacterized protein	FALSE	-0.0928044	0.666086	-0.155944	0.438208	0.06314	0.768519	0.330832	0.60467	0.168627
Q9RWC5	20.9023	23.6767	23.3446	23.8971	23.3529	23.5855	19.4153	24.0635	19.316	23.7282	24.116	DR_0744	Sensor histidine kinase	TRUE	0.217528	0.876763	-0.350902	0.787257	0.56843	0.686328	0.302046	0.668255	0.258033
Q9RWC6	26.9717	27.1202	27.7351	27.4702	27.8058	27.7502	27.7747	27.8153	27.5933	27.8213	27.6198	DR_0743	Response regulator	FALSE	0.108335	0.551703	0.462192	0.0168723	-0.353857	0.0708681	0.0481707	0.557969	0.0146679
Q9RWC7	25.425	27.3786	26.4341	25.5086	27.3516	26.0308	26.3629	26.5895	26.2105	26.3388	26.2165	argR	Arginine repressor	FALSE	0.328447	0.480051	0.39715	0.360371	-0.0687032	0.881181	0.363512	0.522946	0.145233
Q9RWD1	26.0863	26.1073	25.9806	25.7541	25.8838	27.1107	26.6098	27.11	27.1219	26.8178	27.0981	DR_0738	Uncharacterized protein	FALSE	-0.334038	0.242204	0.696517	0.0181938	-1.03056	0.00304001	0.00400037	0.419654	0.0153455
Q9RWD2	24.5926	25.254	24.6145	24.3203	24.4895	24.6784	24.7958	24.74	25.1288	25.1796	24.8895	DR_0737	Uncharacterized protein	FALSE	-0.39006	0.0815075	-0.0194491	0.91936	-0.37061	0.095678	0.0611437	0.327686	0.287646
Q9RWE1	24.3643	24.4018	24.7963	24.6611	23.9937	23.876	23.8093	23.8132	24.3662	24.0192	23.9569	DR_0728	Fructokinase	FALSE	-0.241011	0.143584	-0.682801	0.000586045	0.441789	0.0151079	0.0141769	0.359331	0.00151759
Q9RWF0	25.012	25.0165	25.0634	25.1691	24.0506	24.0939	23.8442	23.6676	23.9569	23.7131	23.7704	DR_0719	HD-GYP domain-containing protein	FALSE	0.100622	0.477356	-1.15119	2.49889e-06	1.25181	2.34466e-06	6.54877e-05	0.521374	0.000114051
Q9RWF1	24.4732	24.6589	24.6864	21.3722	24.5186	23.9902	18.6241	24.3189	21.085	25.0422	24.3635	panD	Aspartate 1-decarboxylase	TRUE	-0.633944	0.682152	-0.934725	0.51688	0.300781	0.845451	0.353066	0.611109	0.191601
Q9RWF2	24.9273	25.1958	24.9498	24.4677	24.68	24.2925	24.7197	24.3333	24.2319	24.4185	24.8292	DR_0717	Leucyl aminopeptidase, putative	FALSE	0.013202	0.950687	-0.378771	0.076546	0.391973	0.087882	0.0573188	0.682642	0.0461472
Q9RWF7	27.5386	27.7039	27.9052	27.8243	26.9918	26.5926	26.8214	26.4576	26.1734	26.4686	26.4984	DR_0711	UDP-glucose 4-epimerase, putative	FALSE	0.335687	0.0652715	-1.02715	3.61084e-05	1.36284	5.6268e-06	7.70478e-05	0.327686	0.000322951
Q9RWF9	24.8211	24.5952	24.5607	25.0656	23.7931	24.329	23.9301	23.7015	23.9338	24.2102	24.4182	DR_0709	SnoG protein, putative	FALSE	-0.248952	0.227683	-0.822222	0.000890638	0.57327	0.0137584	0.0132812	0.412482	0.00193569
Q9RWG0	26.4723	26.7386	26.617	26.5811	26.0428	25.9202	26.5776	26.0558	26.3592	26.1114	26.1414	DR_0708	Uncharacterized protein	FALSE	-0.0549366	0.747702	-0.453171	0.0139296	0.398235	0.0364721	0.0287185	0.633881	0.0128416
Q9RWG6	27.7065	28.1328	26.9473	27.5585	28.5643	28.5422	28.2203	28.864	29.3028	29.3517	28.8175	atpD	V-type ATP synthase subunit D	FALSE	-0.609623	0.0431664	0.961465	0.00260975	-1.57109	0.000117602	0.000382464	0.311584	0.00385841
Q9RWG7	30.0215	29.9127	29.9602	29.8204	29.8789	30.1531	29.7873	30.3306	29.4201	29.9635	30.3309	atpB	V-type ATP synthase beta chain	FALSE	0.13266	0.541544	0.108807	0.587897	0.0238534	0.911815	0.372588	0.551995	0.210242
Q9RWG8	30.654	30.2603	30.7003	30.6213	30.5512	30.7725	30.3911	30.6811	29.8983	30.2287	30.5835	atpA	V-type ATP synthase alpha chain	FALSE	0.362121	0.0755493	0.0399977	0.818654	0.322123	0.108563	0.067648	0.327686	0.265709
Q9RWG9	29.844	30.21	30.1061	30.2367	29.7683	29.6319	29.8773	29.4065	29.5279	29.5425	29.4555	DR_0699	V-type ATP synthase, F subunit	FALSE	0.162363	0.297107	-0.428199	0.0101214	0.590562	0.00229538	0.00318243	0.441611	0.0102088
Q9RWH0	29.7887	29.9213	29.9417	29.979	29.6515	29.4092	29.7264	29.3973	29.5027	29.4526	29.4514	atpC	V-type ATP synthase subunit C	FALSE	0.0771855	0.547661	-0.361584	0.00979344	0.438769	0.00499393	0.00594289	0.554553	0.00993291
Q9RWH1	30.8014	30.9342	31.2375	31.3076	30.7475	30.8627	31.1476	30.7272	31.0931	31.0551	30.7274	atpE	V-type ATP synthase subunit E	FALSE	-0.0872752	0.623963	-0.198937	0.24066	0.111662	0.532034	0.245979	0.590891	0.108083
Q9RWH2	26.5918	26.668	26.2022	25.8777	27.5322	29.3872	29.1113	29.0696	28.9391	28.8554	28.5834	DR_0696	V-type ATP synthase, K subunit	FALSE	-0.0175804	0.964934	2.44012	3.84097e-05	-2.4577	7.02079e-05	0.000280135	0.686122	0.000326149
Q9RWH3	26.465	25.2491	25.6082	26.1971	26.4876	27.1691	26.1657	27.2285	26.3566	27.0901	27.169	atpI	V-type ATP synthase subunit I	FALSE	-0.10916	0.765353	0.882877	0.0222567	-0.992038	0.018414	0.0165631	0.640204	0.0178697
Q9RWH4	30.5763	30.4271	30.2365	29.9873	30.7047	30.3679	31.0004	30.5522	31.4297	30.7829	30.7918	DR_0694	Uncharacterized protein	FALSE	-0.345176	0.141807	0.349498	0.111516	-0.694674	0.0089418	0.00945599	0.358109	0.0614142
Q9RWH6	26.6425	27.4602	26.6934	26.0144	27.8534	27.7291	27.6937	27.6384	28.2603	27.9655	27.6492	DR_0692	Nitrogen regulatory protein P-II	FALSE	-0.229676	0.432462	1.02607	0.00250105	-1.25575	0.00105688	0.00181165	0.50613	0.00378921
Q9RWH7	27.878	28.036	27.696	27.8301	27.9957	27.9288	28.2493	28.1084	28.5618	28.1454	28.1043	DR_0691	Uncharacterized protein	FALSE	-0.199975	0.216408	0.210495	0.164212	-0.41047	0.0213708	0.0187219	0.406754	0.0815756
Q9RWI0	23.9893	24.7139	24.4714	23.8619	23.8888	23.9371	24.4118	23.7974	24.8419	24.4492	24.7327	DR_0688	Uncharacterized protein	FALSE	-0.665826	0.0153496	-0.250344	0.266787	-0.415482	0.100188	0.063344	0.304961	0.11694
Q9RWI1	23.8704	21.1328	23.8819	23.8159	24.0178	24.1512	23.679	24.3586	23.881	24.3154	24.2023	DR_0687	DUF11 domain-containing protein	TRUE	-0.081269	0.891061	0.876361	0.131619	-0.95763	0.127634	0.0769074	0.670797	0.0691291
Q9RWI2	28.8194	29.3453	29.1937	29.2195	28.498	28.3936	28.8318	28.5372	28.7624	28.5288	28.5269	DR_0686	Uncharacterized protein	FALSE	-0.0408485	0.804519	-0.579294	0.00272123	0.538445	0.0068816	0.00774293	0.650538	0.00391179
Q9RWI3	29.7193	29.5893	29.7436	30.0109	30.0907	29.7068	30.3114	30.2613	29.8501	29.8059	30.2283	DR_0685	DUF11 domain-containing protein	FALSE	0.131123	0.486666	0.326741	0.0794958	-0.195619	0.306147	0.156357	0.526259	0.0474282
Q9RWI4	24.0856	23.8774	24.3567	23.3486	24.3042	23.0203	23.7052	23.1756	22.8424	19.8974	22.8347	carA	Carbamoyl-phosphate synthase small chain	TRUE	1.69315	0.0240071	-0.365736	0.552083	2.05888	0.00884922	0.00939996	0.31078	0.199782
Q9RWI7	24.9136	25.2874	24.9696	25.3399	25.1065	24.8113	25.573	25.0527	25.4841	25.6557	24.8247	DR_0681	N-acetyltransferase domain-containing protein	FALSE	-0.185647	0.447409	0.00824282	0.970519	-0.19389	0.428084	0.205731	0.508323	0.297769
Q9RWJ0	25.9577	26.2525	26.3763	26.054	25.8477	24.7899	24.9469	25.098	25.7836	24.8592	25.0421	argH	Argininosuccinate lyase	FALSE	-0.0576445	0.840653	-0.989483	0.00304691	0.931839	0.00705483	0.00784489	0.65719	0.00426249
Q9RWJ1	23.2031	23.5639	24.0436	23.5393	23.7164	23.7638	23.9627	23.5737	24.1255	24.1914	23.3254	DR_0677	Acetyltransferase, putative	FALSE	-0.126626	0.613624	0.166686	0.475596	-0.293312	0.254465	0.134849	0.586432	0.180819
Q9RWJ4	26.2905	25.6178	25.8048	26.2652	25.3469	25.46	25.386	25.5555	25.0796	25.1535	25.5954	argG	Argininosuccinate synthase	FALSE	0.160978	0.428388	-0.557473	0.010926	0.718451	0.00389866	0.00479575	0.505521	0.010669
Q9RWJ5	27.6098	28.3346	27.5501	27.4464	28.8527	29.4609	29.2282	29.4262	29.9575	29.6412	29.4877	DR_0673	Uncharacterized protein	FALSE	-0.453457	0.0825899	1.50678	3.23804e-05	-1.96024	6.01983e-06	7.70478e-05	0.327686	0.000319539
Q9RWJ6	25.9991	26.7493	26.5269	25.8956	27.0104	28.678	28.3885	28.5309	29.2688	29.1594	28.7154	DR_0672	Uncharacterized protein	FALSE	-0.895953	0.0392356	1.85923	0.000300825	-2.75518	2.08532e-05	0.000133804	0.311584	0.00101703
Q9RWK0	26.9646	26.6931	26.8599	27.0026	26.7854	27.0896	26.4889	26.9069	26.4095	26.5534	26.913	carB	Carbamoyl-phosphate synthase large chain	FALSE	0.192398	0.296354	-0.06235	0.708212	0.254748	0.174829	0.0990597	0.441611	0.239432
Q9RWK1	25.418	25.344	25.6713	25.6798	25.6854	24.8564	25.3057	25.0106	24.9703	24.7428	24.9335	DR_0665	Uncharacterized protein	FALSE	0.332336	0.118198	-0.31374	0.111915	0.646076	0.00736932	0.00813743	0.346413	0.0614604
Q9RWK4	23.5473	24.31	23.8929	23.4132	23.202	24.0265	24.1632	24.2101	24.4242	24.6355	23.8367	DR_0662	mRNA interferase	FALSE	-0.398323	0.216671	0.109606	0.703913	-0.507929	0.123127	0.0746654	0.406754	0.238864
Q9RWK5	24.7756	24.6058	24.8385	25.1495	24.159	16.8169	24.5865	23.8433	25.5291	23.8592	24.0119	DR_0661	Uncharacterized protein	TRUE	-2.1153	0.19874	-2.49093	0.110121	0.375632	0.812295	0.344677	0.400504	0.0607373
Q9RWK8	23.4385	23.2374	23.6335	23.3424	23.3046	23.3899	22.9774	23.3097	23.9263	23.8493	23.1795	DR_0658	Lactamase_B domain-containing protein	FALSE	-0.406271	0.0633934	-0.167513	0.376352	-0.238758	0.249485	0.132654	0.327686	0.150346
Q9RWL2	26.0688	25.444	25.9363	26.1803	25.0649	24.9247	25.4366	24.9785	24.662	24.7238	24.8199	DR_0654	Proline iminopeptidase-related protein	FALSE	0.365906	0.0829296	-0.806205	0.000907132	1.17211	8.72363e-05	0.000321097	0.327686	0.00195987
Q9RWL3	25.0646	24.399	24.5092	24.2255	24.9242	25.1173	24.8569	25.2395	24.8252	24.728	24.7363	DR_0653	N-acetyltransferase domain-containing protein	FALSE	0.271332	0.185676	0.484898	0.0201356	-0.213565	0.289885	0.150594	0.394879	0.0165214
Q9RWL5	25.8701	25.9886	26.1596	25.9507	25.3872	24.8584	25.3158	24.9021	24.1728	24.7798	24.7436	DR_0651	Arginase	FALSE	0.550466	0.0163073	-0.876402	0.000524926	1.42687	1.70992e-05	0.000124908	0.304961	0.00139901
Q9RWL6	25.3566	25.766	25.6873	25.7345	25.0512	24.5664	25.0248	24.4923	24.8994	24.9184	24.4502	DR_0650	Uncharacterized protein	FALSE	0.0276963	0.889189	-0.852419	0.000673998	0.880116	0.000939016	0.0016699	0.670656	0.00164346
Q9RWM0	27.4391	27.5807	27.6257	27.2488	27.7611	27.5987	27.5277	27.7041	27.3028	27.5837	27.6379	era	GTPase Era	FALSE	0.139801	0.341375	0.174292	0.207833	-0.0344911	0.810548	0.344551	0.46593	0.0976648
Q9RWM2	30.9103	30.7063	30.5293	31.0215	30.6688	30.0313	31.097	30.1686	30.5724	30.4459	29.4513	DR_0644	Uncharacterized protein	FALSE	0.334875	0.30954	-0.300463	0.32399	0.635338	0.068838	0.0471654	0.450975	0.134582
Q9RWM3	23.8618	24.6221	23.7632	24.2469	24.5983	23.5297	24.2593	24.1208	23.8249	24.4109	24.0292	DR_0643	N-6 adenine-specific DNA restriction methylase, putative	FALSE	0.0386538	0.892316	0.00350268	0.989424	0.0351511	0.902015	0.370891	0.671135	0.302234
Q9RWM6	26.729	26.6688	26.6253	26.9626	27.0167	27.4936	27.3222	27.3715	27.3951	27.3141	27.3812	metK	S-adenosylmethionine synthase	FALSE	-0.0624525	0.669914	0.554562	0.00160534	-0.617015	0.00130534	0.00210101	0.606756	0.00276486
Q9RWN0	23.0147	23.0519	23.1745	22.956	23.1973	23.2688	23.15	23.1855	22.4862	22.9208	23.1789	rsmI	Ribosomal RNA small subunit methyltransferase I	FALSE	0.338411	0.0561029	0.151114	0.323965	0.187297	0.261158	0.137709	0.313784	0.134582
Q9RWN5	29.2361	28.6252	28.9348	29.1155	29.0394	29.5359	28.9492	29.4564	28.6763	29.029	29.2811	ftsZ	Cell division protein FtsZ	FALSE	0.24975	0.268399	0.26733	0.20502	-0.0175802	0.936	0.379856	0.426421	0.0969168
Q9RWN6	25.4488	25.2363	25.0688	25.3866	24.2397	24.7056	24.696	24.7123	24.2417	24.4181	24.4252	ftsA	Cell division protein FtsA	FALSE	0.226727	0.176082	-0.696707	0.00060623	0.923434	0.000119875	0.000387205	0.394461	0.00152656
Q9RWN8	25.9246	25.6619	25.9771	25.7182	25.8146	25.0912	25.9674	25.2177	25.1064	25.4448	25.2006	murB	UDP-N-acetylenolpyruvoylglucosamine reductase	FALSE	0.272134	0.24026	-0.297728	0.170569	0.569862	0.0251609	0.0214102	0.419654	0.0840474
Q9RWN9	24.5892	24.1823	24.8819	24.485	23.8427	23.7837	24.0139	23.5055	24.3748	24.1969	24.1601	murC	UDP-N-acetylmuramate--L-alanine ligase	FALSE	-0.457443	0.0277569	-0.748104	0.000987849	0.290661	0.134623	0.0801858	0.31078	0.0020349
Q9RWP0	24.0235	23.3838	23.3352	23.6692	23.8813	23.6716	22.8707	23.155	23.3572	24.098	23.5522	murG	UDP-N-acetylglucosamine--N-acetylmuramyl-(pentapeptide) pyrophosphoryl-undecaprenol N-acetylglucosamine transferase	FALSE	-0.274506	0.34767	-0.208297	0.438279	-0.0662097	0.817155	0.34643	0.470554	0.168627
Q9RWP5	23.3289	22.6754	22.536	22.5595	22.3069	22.8475	22.6046	22.7986	23.0618	23.0598	22.765	DR_0621	MoxR protein	FALSE	-0.322831	0.161124	-0.13557	0.508996	-0.187261	0.4015	0.196334	0.379306	0.189448
Q9RWP9	28.4694	27.9931	28.451	28.4941	27.8893	27.8705	27.6849	27.7553	27.1278	27.5225	27.8332	DR_0617	Metalloprotease, putative	FALSE	0.305467	0.128968	-0.55193	0.00865314	0.857397	0.000817887	0.00152893	0.352461	0.00896286
Q9RWQ4	26.3959	26.1973	26.676	26.4528	25.711	25.6309	25.2646	25.52	25.0976	25.121	25.9428	DR_0612	Arginine utilization protein RocB, putative	FALSE	0.144522	0.522678	-0.898854	0.00109235	1.04338	0.000644804	0.00129731	0.543215	0.00213288
Q9RWQ5	26.4016	26.5029	26.5398	26.24	26.1917	25.6997	25.8134	25.7468	25.2472	25.7813	25.8597	DR_0611	LuxA-related protein	FALSE	0.233489	0.226715	-0.558169	0.00726494	0.791658	0.00126237	0.00204573	0.411623	0.00791828
Q9RWQ8	26.4478	26.1054	26.239	26.263	26.9349	27.2862	27.0315	27.1644	26.8209	27.1323	26.9712	DR_0608	N-acetyltransferase domain-containing protein	FALSE	0.129442	0.373549	0.840484	5.20739e-05	-0.711042	0.000387061	0.00087935	0.482895	0.000380272
Q9RWQ9	33.4291	33.2358	33.1169	32.9801	33.7575	34.1528	33.0528	34.4109	33.1791	33.7061	34.0252	groL	60 kDa chaperonin	FALSE	0.206703	0.513823	0.653003	0.0425379	-0.446299	0.173723	0.098551	0.540684	0.029528
Q9RWR0	32.8079	33.3119	32.6644	32.4394	33.1229	33.9589	33.7117	33.6776	35.2455	35.0483	34.3067	groS	10 kDa chaperonin	FALSE	-1.24901	0.00112926	0.81188	0.0104883	-2.06089	1.9306e-05	0.000131432	0.304961	0.0104633
Q9RWS1	25.0667	24.4685	24.9724	24.6705	24.1246	24.0292	24.3298	24.8359	24.5057	24.3524	24.4073	glgA	Glycogen synthase	FALSE	-0.0919534	0.670602	-0.464666	0.0368579	0.372713	0.104987	0.0656782	0.606756	0.0264397
Q9RWS2	22.4339	22.9751	22.5198	21.5344	22.9041	23.8431	23.1273	23.432	23.6275	23.5739	23.4133	DR_0593	Beta-ketoadipate enol-lactone hydrolase, putative	TRUE	-0.211619	0.5145	0.960789	0.00735082	-1.17241	0.00351334	0.00444854	0.540684	0.00798804
Q9RWS7	25.7571	25.7728	25.46	25.3955	25.4016	25.7113	25.6505	25.8063	25.151	25.6175	25.5022	DR_0588	ATP-dependent Clp protease, ATP-binding subunit ClpA	FALSE	0.218875	0.213989	0.0461052	0.769377	0.17277	0.319907	0.161594	0.406754	0.254456
Q9RWT0	26.8753	26.8659	27.1261	26.7852	26.3274	26.1587	25.9107	26.155	25.2699	25.7983	26.035	DR_0585	Aminopeptidase	FALSE	0.436864	0.0402637	-0.775158	0.00102879	1.21202	5.44163e-05	0.000237045	0.311584	0.00208357
Q9RWT3	26.5079	26.4652	25.7813	25.9436	26.4684	27.3455	26.4674	27.2048	27.7625	27.7603	27.3177	DR_0582	DinB_2 domain-containing protein	FALSE	-0.742035	0.0213217	0.696998	0.0198971	-1.43903	0.000317087	0.000764259	0.31078	0.0164738
Q9RWT4	25.7357	25.9451	25.7871	25.8694	26.5478	27.0878	27.3603	26.8554	27.4927	27.3566	26.8705	DR_0581	Uncharacterized protein	FALSE	-0.277113	0.206873	1.1285	0.000118337	-1.40561	3.50154e-05	0.000182061	0.404225	0.000644897
Q9RWT9	24.0061	23.774	23.7117	23.2913	24.0428	23.9545	23.831	23.4067	23.8072	23.9138	23.9713	trmJ	tRNA (cytidine/uridine-2-O-)-methyltransferase TrmJ	FALSE	-0.0886697	0.658985	0.112954	0.545401	-0.201623	0.324917	0.163602	0.601871	0.197756
Q9RWU0	27.6343	26.9876	27.4735	27.5403	27.2276	27.2714	26.9037	27.155	26.9882	26.6302	27.1009	secA	Protein translocase subunit SecA	FALSE	0.232984	0.236442	-0.269504	0.146234	0.502489	0.0210521	0.0184768	0.416577	0.0749914
Q9RWU1	29.2796	29.4282	29.2359	29.3212	28.6786	28.727	29.3754	29.1751	29.2919	29.0682	29.2342	DR_0574	Uncharacterized protein	FALSE	-0.209074	0.263955	-0.327218	0.0725303	0.118144	0.51927	0.241291	0.423371	0.0442855
Q9RWU2	28.4563	28.7913	28.8217	28.4231	28.6416	28.3982	28.7768	28.5002	28.5414	28.3742	28.598	DR_0573	Uncharacterized protein	FALSE	0.0746831	0.632754	-0.0439015	0.760806	0.118585	0.451786	0.214947	0.595159	0.252307
Q9RWU6	25.0045	24.6802	24.3408	24.9892	25.2122	25.4947	25.7279	25.6363	26.1855	25.9052	25.5732	DR_0569	Uncharacterized protein	FALSE	-0.370156	0.108312	0.764098	0.00261679	-1.13425	0.000257776	0.00065648	0.343	0.00385841
Q9RWU7	25.4942	26.1291	25.3216	24.9766	26.261	26.4474	26.524	26.5595	26.8345	26.7683	26.4915	DR_0568	Purine/pyrimidine phosphoribosyltransferase-related protein	FALSE	-0.25012	0.308887	0.967585	0.00104886	-1.21771	0.000332565	0.000785613	0.450811	0.00210283
Q9RWU9	23.5366	23.4415	23.5826	23.0482	22.3018	23.3841	23.5909	20.7601	23.5818	23.7138	23.2743	DR_0566	EVE domain-containing protein	TRUE	-1.01415	0.0935237	-0.893017	0.108531	-0.121129	0.829974	0.349482	0.33373	0.0599507
Q9RWV1	28.1799	27.6265	27.4722	27.8461	28.8328	29.1571	28.8845	29.3325	29.1706	29.0067	29.1657	DR_0564	Amino acid ABC transporter, periplasmic amino acid-binding protein	FALSE	-0.062601	0.745302	1.27055	1.89294e-05	-1.33316	2.45166e-05	0.00014826	0.633881	0.000233848
Q9RWV4	31.064	31.1043	30.2255	30.3158	31.6571	32.3452	32.3385	32.5734	33.0942	32.8593	32.8188	DR_0561	Maltose ABC transporter, periplasmic maltose-binding protein	FALSE	-0.695526	0.0280414	1.55118	8.79608e-05	-2.2467	6.52016e-06	7.70478e-05	0.31078	0.000518013
Q9RWV5	27.6726	27.654	27.4078	27.4111	28.0783	28.5491	28.602	28.6563	29.0346	28.816	28.7984	DR_0560	Thioredoxin domain-containing protein	FALSE	-0.411593	0.0293208	0.935016	8.19558e-05	-1.34661	6.35894e-06	7.70478e-05	0.31078	0.000497808
Q9RWV6	26.0007	25.967	25.7603	26.2646	25.5729	25.2368	25.5228	25.5462	25.3197	25.4448	25.3656	DR_0559	Fibronectin/fibrinogen-binding protein, putative	FALSE	0.0929679	0.536168	-0.528453	0.00255245	0.621421	0.00143349	0.00223164	0.55163	0.00383526
Q9RWV7	26.3915	26.4138	26.4526	26.0623	26.346	26.3317	26.1186	26.2073	26.4637	26.3344	26.644	trpS	Tryptophan--tRNA ligase	FALSE	-0.229804	0.12942	-0.0791848	0.553413	-0.150619	0.305052	0.156083	0.352461	0.200065
Q9RWV9	26.4877	26.8031	25.9164	25.7489	27.7507	28.1329	27.9758	27.9212	28.6612	28.3423	28.055	DR_0556	CoA_binding domain-containing protein	FALSE	-0.407659	0.135844	1.70614	1.92138e-05	-2.1138	5.4885e-06	7.70478e-05	0.358109	0.000233848
Q9RWW0	24.2727	24.0267	23.9253	24.0018	23.8725	24.4242	24.1394	24.5034	24.27	24.4054	24.5036	hemL	Glutamate-1-semialdehyde 2,1-aminomutase	FALSE	-0.158163	0.369803	0.178226	0.279403	-0.33639	0.072789	0.0490932	0.482282	0.120588
Q9RWW1	23.5	22.9869	22.4807	23.028	23.326	23.6966	23.4827	23.3024	23.7891	23.3919	23.1926	DR_0554	Uncharacterized protein	FALSE	-0.00594217	0.980058	0.453021	0.0598099	-0.458963	0.0747097	0.0499198	0.689819	0.0382455
Q9RWW4	24.8255	24.1049	24.4765	24.5963	23.6456	23.6672	20.543	24.6124	19.6998	24.3365	24.2767	DR_0551	Glutaryl-CoA dehydrogenase, putative	TRUE	0.346028	0.769618	-1.38374	0.221889	1.72977	0.162303	0.0930733	0.640495	0.102424
Q9RWW5	23.6291	22.9969	23.1897	23.7044	23.3066	23.7333	23.4107	23.0897	19.4335	23.0582	22.9884	DR_0550	MutT/nudix family protein	TRUE	1.55839	0.0535403	0.00506193	0.994061	1.55333	0.0541941	0.0391665	0.313784	0.30297
Q9RWW6	24.3894	24.4017	24.4225	24.2533	24.1406	23.5736	23.6943	23.8065	24.0654	24.2575	24.5877	DR_0549	Replicative DNA helicase	FALSE	-0.499767	0.0129588	-0.562983	0.00421549	0.0632157	0.713386	0.311906	0.304961	0.00532048
Q9RWW7	33.4636	33.0644	32.8574	33.3955	34.0144	34.2324	34.1425	34.3363	34.2856	34.1591	34.3356	DR_0548	Pilin, type IV, putative	FALSE	-0.0787102	0.641528	0.986183	5.42391e-05	-1.06489	5.43736e-05	0.000237045	0.596677	0.000380849
Q9RWX2	25.983	25.8025	26.0053	26.635	25.8827	26.0777	25.6017	25.5973	27.3281	26.9141	25.9027	DR_0543	Oxidoreductase, short-chain dehydrogenase/reductase family	FALSE	-0.925129	0.0142723	-0.316591	0.303161	-0.608537	0.0813795	0.0536057	0.304961	0.127673
Q9RWX5	24.1452	24.465	24.2509	23.9767	24.0749	23.4692	23.9545	23.5638	20.2123	23.5575	23.9201	DR_0540	Uncharacterized protein	TRUE	1.2023	0.115536	-0.443828	0.508902	1.64613	0.0395202	0.0307622	0.343867	0.189448
Q9RX06	23.4272	22.9818	20.5076	23.0263	23.3376	19.7237	23.7363	23.8598	23.7161	20.255	23.6782	DR_0509	Uncharacterized protein	TRUE	0.114583	0.924227	0.17864	0.872805	-0.0640566	0.957589	0.38565	0.67496	0.276858
Q9RX07	24.6203	23.506	24.467	24.7113	23.9219	23.7576	23.8951	24.0081	23.242	23.8191	23.6119	DR_0508	Mrr restriction system protein	FALSE	0.33802	0.234601	-0.430497	0.111937	0.768517	0.015926	0.0147984	0.416329	0.0614604
Q9RX10	31.8251	31.8636	31.4814	31.6525	31.5529	31.9628	32.1073	32.1171	32.4182	32.1818	32.3669	DR_0505	5`-nucleotidase family protein	FALSE	-0.387299	0.0415799	0.229381	0.167243	-0.61668	0.00379471	0.00470444	0.311584	0.0826318
Q9RX14	25.391	25.3493	25.2273	25.1519	24.8635	24.8678	24.6616	25.0249	24.8032	24.8235	25.028	pyrD	Dihydroorotate dehydrogenase (quinone)	FALSE	-0.0304201	0.819589	-0.42539	0.00498748	0.39497	0.011813	0.0118085	0.653322	0.00604417
Q9RX15	27.8386	27.8655	27.6362	27.5238	28.3005	28.6399	28.3768	28.6035	28.082	28.0937	28.5907	DR_0500	DegV domain-containing protein DR_0500	FALSE	0.224717	0.206798	0.764157	0.000497581	-0.539439	0.00843572	0.00906209	0.404225	0.00136172
Q9RX16	26.4869	26.374	26.5262	26.7252	25.4219	25.8261	25.7308	25.6767	25.644	25.828	25.9032	DR_0499	3-hydroxyisobutyrate dehydrogenase	FALSE	-0.127856	0.386035	-0.864175	4.65705e-05	0.736319	0.000331073	0.000785613	0.487122	0.000369543
Q9RX19	29.107	29.269	29.5368	29.4614	29.1525	29.1483	28.8846	29.2164	28.9151	28.9117	29.041	DR_0496	Ferredoxin/ferredoxin--NADP reductase, putative	FALSE	0.144523	0.329123	-0.243103	0.0910898	0.387625	0.0197332	0.0175135	0.461943	0.0524595
Q9RX20	24.4903	24.8806	24.1171	20.8225	24.9969	25.8126	24.896	25.7583	26.3901	25.4283	25.9258	pdxH	Pyridoxine/pyridoxamine 5-phosphate oxidase	TRUE	-0.548775	0.510254	1.78832	0.0361602	-2.3371	0.0149441	0.0140789	0.53956	0.0262956
Q9RX22	24.1275	21.4023	23.6005	23.7288	24.0437	23.3976	24.0122	24.0202	23.561	23.6288	20.4889	mutM	Formamidopyrimidine-DNA glycosylase	TRUE	1.30884	0.128686	0.653637	0.393768	0.655201	0.427569	0.205692	0.352461	0.155769
Q9RX24	25.0871	25.0859	25.2372	25.1529	24.9362	24.7225	24.4074	24.4473	24.1918	24.3735	24.8018	DR_0491	DJ-1_PfpI domain-containing protein	FALSE	0.172685	0.351818	-0.512432	0.0101625	0.685117	0.00283062	0.00378601	0.472085	0.010222
Q9RX29	27.9285	27.8929	27.7278	27.8814	28.1328	28.3016	28.4249	28.0699	28.6868	28.439	28.1584	DR_0486	Uncharacterized protein	FALSE	-0.195786	0.223084	0.374622	0.0222682	-0.570408	0.00331331	0.00425196	0.40949	0.0178697
Q9RX30	26.0405	26.063	26.0797	25.9102	25.9671	25.2673	25.767	25.8592	25.52	25.4293	25.7171	gltX	Glutamate--tRNA ligase	FALSE	0.159727	0.367433	-0.308168	0.0765904	0.467895	0.0192453	0.0171445	0.481298	0.0461472
Q9RX32	23.8907	24.9451	24.7573	24.6101	25.0313	24.2693	24.0087	24.9085	24.8714	24.5263	24.2835	DR_0483	UPF0225 protein DR_0483	FALSE	-0.0059277	0.984991	0.00365952	0.989991	-0.00958722	0.975727	0.388773	0.691752	0.302234
Q9RX33	25.0895	25.5834	25.1736	25.0005	25.514	25.5233	25.4552	25.6978	25.5333	25.5173	25.576	DR_0482	B-cell receptor associated protein-related protein	FALSE	0.00537172	0.972067	0.335816	0.0347657	-0.330444	0.0505405	0.0372056	0.687673	0.0254386
Q9RX34	24.3836	24.0602	23.9699	24.4793	24.1762	24.6766	24.8116	24.4704	24.7091	24.4276	23.992	DR_0481	Uncharacterized protein	FALSE	0.157469	0.481769	0.31046	0.149896	-0.152991	0.49403	0.230881	0.523963	0.0762272
Q9RX36	24.9107	25.0792	24.8938	24.8483	24.031	23.8093	24.0524	24.0834	23.9929	24.0357	24.1197	DR_0479	Penicillin-binding protein 1	FALSE	-0.0554054	0.652308	-0.938974	4.83005e-06	0.883569	1.70962e-05	0.000124908	0.600006	0.000135086
Q9RX37	25.5698	25.5906	25.6489	25.6593	25.0501	25.1002	25.0944	25.1395	24.7384	24.8347	25.0479	DR_0478	Peptidase-related protein	FALSE	0.222444	0.0766237	-0.52106	0.000479471	0.743504	4.93172e-05	0.000225132	0.327686	0.00132627
Q9RX48	23.2396	23.8859	24.4005	23.4761	23.6922	23.5107	22.91	23.775	23.4804	23.4187	23.6234	DR_0467	Uncharacterized protein	FALSE	-0.0355056	0.901772	-0.278532	0.307925	0.243027	0.406074	0.197959	0.672514	0.129239
Q9RX56	32.0362	31.7417	31.9972	32.2753	31.8847	31.6049	32.0317	31.6148	31.6173	31.5604	31.555	DR_0459	Uncharacterized protein	FALSE	0.206491	0.218152	-0.228569	0.146885	0.43506	0.0192269	0.0171445	0.406754	0.0751141
Q9RX57	28.8525	28.8918	28.7668	28.5237	28.226	28.2484	28.5948	28.2082	28.6141	28.3015	28.7743	DR_0458	Uncharacterized protein	FALSE	-0.243941	0.160089	-0.439331	0.0139978	0.19539	0.252544	0.134131	0.377936	0.0128416
Q9RX58	25.1373	24.1891	20.5028	23.8079	26.4208	27.5722	26.4076	27.282	27.1118	27.1669	27.2632	DR_0457	Biopolymer transport protein, putative	TRUE	-0.260045	0.768602	3.51139	0.00116242	-3.77143	0.00120991	0.00198784	0.640495	0.00221058
Q9RX59	27.0161	25.7789	26.6904	26.7853	24.4498	25.0878	25.5913	24.6595	24.3021	23.9267	24.3696	DR_0456	Biopolymer transport protein, putative	FALSE	0.747619	0.0439027	-1.62059	0.000265616	2.36821	2.05288e-05	0.000133527	0.311584	0.000958799
Q9RX62	20.0079	23.352	22.3433	22.3405	23.9049	23.5716	19.2468	23.5776	24.0057	24.0894	23.5409	DR_0453	Guanyl-specific ribonuclease SA	TRUE	-1.30347	0.254556	0.564311	0.584926	-1.86778	0.113332	0.070035	0.422055	0.209725
Q9RX63	24.5626	25.6795	26.3896	25.3935	26.6146	26.7693	26.8276	26.9441	27.4416	27.1641	26.8101	DR_0452	Barstar domain-containing protein	FALSE	-0.349701	0.33185	1.2826	0.00214767	-1.6323	0.000671476	0.0013147	0.462345	0.00342434
Q9RX64	23.8765	24.1054	24.6395	24.6465	23.6146	23.7447	23.3264	23.6293	24.2239	22.94	23.9499	DR_0451	Glutamine synthase	FALSE	-0.125857	0.683445	-0.738213	0.0230332	0.612355	0.0671588	0.046282	0.611109	0.0183225
Q9RX68	26.78	27.0008	26.9734	26.7255	27.1097	26.8331	26.4949	26.898	26.4352	26.8169	26.6711	pyrE	Orotate phosphoribosyltransferase	FALSE	0.192879	0.270675	-0.036009	0.819168	0.228888	0.196276	0.108873	0.426458	0.265709
Q9RX69	27.1176	27.2845	27.1797	27.3249	27.2768	27.0173	27.5974	26.9079	27.4539	27.2462	26.9132	DR_0446	ABM domain-containing protein	FALSE	-0.00457655	0.980894	-0.0267953	0.879685	0.0222187	0.907469	0.371803	0.689819	0.278092
Q9RX71	25.4381	24.7592	24.5739	24.8049	25.1292	25.4704	25.4213	25.0962	25.4761	25.2732	25.02	DR_0444	Lipopolysaccharide biosynthesis protein, putative	FALSE	0.0228316	0.916264	0.385243	0.076541	-0.362411	0.116541	0.0714013	0.673062	0.0461472
Q9RX72	26.3967	26.7378	26.6246	26.8587	26.3519	25.7131	26.1567	25.7744	25.9056	25.6764	25.5339	DR_0443	Pyrimidine-nucleoside phosphorylase	FALSE	0.293722	0.14767	-0.655446	0.00334677	0.949168	0.000421403	0.000935001	0.366255	0.00455968
Q9RX76	23.9294	24.3747	24.1823	23.8032	24.6782	24.1134	24.1294	23.9097	24.1711	24.3435	24.267	DR_0439	HesB/YadR/YfhF family protein	FALSE	-0.0528444	0.79452	0.135286	0.47621	-0.188131	0.362861	0.179847	0.648501	0.180819
Q9RX79	23.6709	21.4807	23.253	23.0574	22.8039	23.4845	23.0302	23.1666	23.5312	23.2623	23.5515	DR_0436	Cytochrome B6	TRUE	-0.327075	0.454807	0.255773	0.526226	-0.582849	0.195266	0.108567	0.511493	0.193689
Q9RX80	26.678	26.6021	26.4338	26.4499	26.6215	28.5112	27.4943	28.4803	28.5126	28.4685	28.4533	DR_0435	Cytochrome complex iron-sulfur subunit, putative	FALSE	-0.70133	0.0957189	1.23585	0.00544187	-1.93719	0.00041896	0.000933946	0.333758	0.00640958
Q9RX83	26.3901	26.3043	26.4195	26.5095	27.1376	26.8691	26.8223	26.9866	26.5279	26.6045	26.7904	DR_0432	DNA-binding response regulator	FALSE	0.31299	0.0317409	0.548089	0.000748986	-0.235099	0.0912561	0.0591135	0.311195	0.00174118
Q9RX85	24.0637	23.9121	24.3673	24.4393	24.3989	24.615	24.013	24.7108	24.4562	24.5448	24.3117	DR_0430	RtcB protein	FALSE	-0.00316339	0.987228	0.238799	0.209449	-0.241962	0.236961	0.126847	0.691752	0.0981712
Q9RX86	26.9619	25.7681	26.4822	27.191	27.2432	27.1444	27.1451	27.0228	26.7854	26.5457	26.7373	DR_0429	Cytochrome-related protein	FALSE	0.449408	0.137204	0.538085	0.0627179	-0.088677	0.757168	0.326994	0.358109	0.039688
Q9RX87	24.6836	24.7516	24.5591	24.6278	24.5068	23.8134	24.6579	23.7321	24.2161	23.4885	23.7786	DR_0428	DNA_binding_1 domain-containing protein	FALSE	0.349809	0.19015	-0.477986	0.0641821	0.827796	0.00727954	0.00805703	0.396536	0.0403349
Q9RX88	28.559	27.8962	27.4918	28.229	28.1013	29.7664	28.9527	29.3389	29.9851	29.8877	29.3239	rplY	50S ribosomal protein L25	FALSE	-0.692378	0.0935709	0.995832	0.0160185	-1.68821	0.00100558	0.00174897	0.33373	0.0140821
Q9RX89	22.9664	23.5543	23.3247	22.3168	23.734	23.4805	23.1425	23.2494	23.8691	23.6608	23.3662	hisH	Imidazole glycerol phosphate synthase subunit HisH	FALSE	-0.230453	0.422324	0.361033	0.186551	-0.591486	0.0563418	0.0404111	0.504945	0.0898612
Q9RXA0	23.5327	24.1478	23.484	23.7756	24.0779	24.4369	23.941	24.2184	24.9488	25.1858	24.4976	DR_0415	Carboxylesterase, putative	FALSE	-0.708863	0.00723185	0.433535	0.0518189	-1.1424	0.00026926	0.000669371	0.304961	0.0344635
Q9RXA2	25.6494	25.8852	25.7569	25.4716	25.3671	24.5953	25.4858	24.1241	25.4191	25.0015	24.6352	DR_0413	Uncharacterized protein	FALSE	-0.125543	0.70048	-0.797722	0.0208331	0.672179	0.0589061	0.0414981	0.619396	0.0169039
Q9RXA4	25.1362	24.2101	24.3876	24.6818	25.2396	26.3584	24.9822	27.0025	27.0675	27.6952	26.5969	DR_0411	Oxidoreductase, short-chain dehydrogenase/reductase family	FALSE	-1.22422	0.0247813	1.29176	0.0130411	-2.51598	0.000258544	0.00065648	0.31078	0.0121781
Q9RXB0	27.4611	28.2279	27.9114	27.8198	27.4481	27.0111	27.6515	27.4105	27.6558	27.2234	27.4314	DR_0405	Alpha-dextran endo-1,6-alpha-glucosidase	FALSE	-0.0565398	0.790505	-0.474708	0.0318588	0.418168	0.0700111	0.0477403	0.648335	0.0235953
Q9RXB1	26.9669	26.8027	27.1221	27.2278	27.4462	27.1316	27.2849	26.838	26.9456	27.0559	26.8609	DR_0404	Uncharacterized protein	FALSE	0.221026	0.20976	0.14531	0.364134	0.0757157	0.656582	0.29273	0.404641	0.146104
Q9RXB6	28.7946	26.9546	27.7127	28.1411	26.1058	27.6687	27.5715	26.9373	26.9814	26.6758	27.1248	DR_0399	Osteoblast specific factor 2-related protein	FALSE	0.14349	0.754476	-0.829931	0.0711981	0.973421	0.0530435	0.0384521	0.636384	0.043618
Q9RXC5	27.3667	26.9406	26.9954	26.8176	27.0332	26.9167	26.803	26.8038	26.4051	26.5559	26.6649	DR_0390	DhaL domain-containing protein	FALSE	0.347229	0.0424712	-0.140891	0.334736	0.48812	0.00824131	0.00891315	0.311584	0.137636
Q9RXC6	25.0645	25.4043	24.8205	23.9013	25.5163	25.5361	25.7372	25.0858	25.1206	25.0716	24.9317	DR_0389	Uncharacterized protein	FALSE	0.427515	0.186584	0.671224	0.036369	-0.243709	0.438467	0.20966	0.394879	0.0262956
Q9RXC9	25.6287	25.756	25.4219	25.7013	25.1717	25.1196	25.2683	25.1287	24.9554	25.0455	25.1411	ispG	4-hydroxy-3-methylbut-2-en-1-yl diphosphate synthase (flavodoxin)	FALSE	0.124706	0.328357	-0.454927	0.00211653	0.579633	0.000654994	0.00131225	0.461943	0.00340441
Q9RXD1	26.3206	25.8237	25.8409	26.2849	25.3099	26.3583	26.6082	25.824	26.3189	26.1443	26.0635	DR_0384	Uncharacterized protein	FALSE	-0.150473	0.603494	-0.0424463	0.873507	-0.108027	0.708353	0.310277	0.58191	0.276858
Q9RXD2	33.1264	33.1032	32.5675	32.4971	33.0828	33.9516	34.2744	33.9705	34.5978	34.418	34.1637	DR_0383	S-layer-like array-related protein	FALSE	-0.573364	0.0645284	0.996242	0.00279352	-1.56961	0.000172941	0.000506888	0.327686	0.00399317
Q9RXD3	23.9936	24.12	24.2697	24.599	23.4156	23.1466	23.821	23.1091	23.7924	23.2254	23.5567	DR_0381	Uncharacterized protein	FALSE	-0.151735	0.501902	-0.872509	0.00133387	0.720774	0.00741455	0.00816838	0.532117	0.00238081
Q9RXD5	32.916	33.2538	33.1087	33.0873	32.8674	33.1858	33.1234	33.4623	33.3951	33.2886	33.6105	DR_0379	Outer membrane protein	FALSE	-0.271645	0.11847	0.0683081	0.65378	-0.339953	0.0579097	0.0409786	0.346413	0.227997
Q9RXE1	25.8192	21.2183	25.9602	26.3535	26.0017	25.4963	24.9968	25.6693	25.5468	25.8143	25.7302	lysS	Lysine--tRNA ligase	TRUE	-0.156072	0.879665	0.703232	0.466827	-0.859304	0.412066	0.199854	0.668255	0.17811
Q9RXE8	25.1882	25.3377	25.2501	25.4133	24.6558	25.0467	25.1304	24.9923	24.6553	24.9181	24.9136	DR_0365	Peptide ABC transporter, permease protein	FALSE	0.127272	0.397524	-0.341045	0.0276418	0.468317	0.00820295	0.00889251	0.491841	0.0212627
Q9RXE9	25.719	25.416	25.5338	25.2904	25.3187	25.2845	25.3907	25.2194	25.1504	25.5646	25.4176	DR_0364	Peptide ABC transporter, permease protein, putative	FALSE	-0.0741678	0.617263	-0.186467	0.190729	0.1123	0.452769	0.215199	0.588608	0.0913916
Q9RXF0	32.685	32.5267	32.3385	32.4698	33.1344	33.6261	33.4007	33.7748	34.313	33.8023	34.0856	DR_0363	Peptide ABC transporter, periplasmic peptide-binding protein, putative	FALSE	-0.582958	0.00878837	0.979014	0.000136466	-1.56197	4.3277e-06	7.66854e-05	0.304961	0.000691922
Q9RXF1	26.65	26.561	26.6425	26.6184	26.3321	26.4976	26.5736	26.3438	25.7261	26.3263	26.4051	ddl	D-alanine--D-alanine ligase	FALSE	0.284241	0.114766	-0.181236	0.262475	0.465477	0.0174285	0.0158532	0.343867	0.115884
Q9RXF3	23.9346	24.8463	24.7669	24.4943	23.6226	23.8475	23.901	23.0274	24.0583	23.6524	24.3859	DR_0360	Uncharacterized protein	FALSE	-0.43258	0.153374	-0.91089	0.00528136	0.47831	0.118162	0.0722082	0.370686	0.00628132
Q9RXF5	26.4898	26.7823	26.6395	26.8498	26.2861	26.037	26.1478	26.2121	25.7469	26.0107	26.0509	DR_0358	Uncharacterized protein	FALSE	0.234577	0.114811	-0.519619	0.00187245	0.754195	0.000206722	0.000567373	0.343867	0.00308054
Q9RXF8	26.2539	26.5254	25.9132	26.1042	27.38	27.6403	27.3621	27.5612	28.2045	27.8037	27.6588	DR_0355	Uncharacterized protein	FALSE	-0.403145	0.0479349	1.28671	1.17133e-05	-1.68986	1.89218e-06	5.61528e-05	0.312929	0.00018595
Q9RXG0	28.7698	27.7345	28.4506	28.4309	28.2495	28.7157	27.7119	28.0166	27.6976	28.3611	27.8511	rnr	Ribonuclease R	FALSE	0.203466	0.497904	-0.173052	0.532792	0.376518	0.221597	0.120155	0.532117	0.195103
Q9RXG1	27.7429	26.3117	27.1176	27.5659	27.3456	26.977	26.9781	27.698	27.4611	27.5636	27.4055	DR_0352	Uncharacterized protein	FALSE	-0.227079	0.482888	0.065112	0.826098	-0.292191	0.370291	0.183147	0.523982	0.267166
Q9RXG3	26.3435	26.1421	25.7657	25.8482	26.1142	26.3912	26.1727	26.404	26.086	26.0153	26.44	DR_0350	Uncharacterized protein	FALSE	0.0901049	0.6177	0.245675	0.159258	-0.15557	0.394415	0.193267	0.588608	0.0795478
Q9RXG4	28.164	27.9022	27.7982	27.8299	28.2679	28.75	27.897	28.5274	27.9672	28.433	28.5643	lon	Lon protease	FALSE	0.0390927	0.860604	0.437018	0.0534885	-0.397925	0.0952987	0.0610882	0.664579	0.0352528
Q9RXG8	23.9643	24.2269	24.1642	24.2522	24.4532	24.482	24.6792	24.5509	24.391	24.3202	24.4746	DR_0345	Cytochrome c biogenesis protein, thiol:disulfide interchange protein	FALSE	0.146066	0.254575	0.389401	0.00555588	-0.243335	0.070994	0.0481707	0.422055	0.00652283
Q9RXG9	23.1207	24.0073	23.7542	20.2716	24.4507	24.4871	24.5855	24.024	24.4575	24.4362	24.7288	DR_0344	Cytochrome c-type biogenesis protein	TRUE	-0.154026	0.833593	1.59834	0.0352109	-1.75237	0.0330477	0.0264783	0.656074	0.0256616
Q9RXH2	30.2134	30.0977	29.4535	29.4502	29.9087	30.3472	30.4235	30.2524	32.1395	31.3367	30.4032	rpsO	30S ribosomal protein S15	FALSE	-1.06021	0.0137101	0.429239	0.224378	-1.48944	0.00176928	0.00258489	0.304961	0.103073
Q9RXH4	21.2118	24.7501	24.8572	24.4593	24.4505	24.9363	24.5484	25.1125	24.8747	24.7893	25.0915	DR_0339	N-acyl-L-amino acid amidohydrolase, putative	TRUE	-0.156553	0.834345	0.942324	0.192017	-1.09888	0.161686	0.0928316	0.656074	0.0915283
Q9RXH8	27.0231	25.3543	26.0462	26.3857	25.2051	27.0354	26.5997	24.9641	24.5872	26.0227	24.0911	DR_0335	ATP-dependent RNA helicase, putative	FALSE	1.05076	0.114451	-0.251239	0.665781	1.302	0.0573912	0.0409166	0.343867	0.23064
Q9RXI1	25.3321	25.2877	25.4828	25.6502	24.6368	24.2495	24.5743	23.5552	23.6161	23.7921	23.9955	DR_0332	Uncharacterized protein	FALSE	0.4527	0.0895324	-1.18426	0.000296247	1.63696	3.79221e-05	0.000187564	0.327686	0.0010142
Q9RXI3	25.2822	25.6253	26.329	25.7116	26.2804	25.9824	26.1642	26.2465	26.3249	26.4625	26.6207	DR_0330	Uncharacterized protein	FALSE	-0.300996	0.190807	0.431329	0.0543381	-0.732325	0.00625161	0.00708446	0.396536	0.035684
Q9RXI6	24.4133	25.2813	25.0151	24.6658	24.8189	24.8016	24.9942	25.4991	25.7467	25.2435	25.4652	DR_0327	Periplasmic serine protease, HtrA/DegQ/DegS family	FALSE	-0.45664	0.0861759	0.184572	0.42705	-0.641212	0.0230031	0.0198588	0.327686	0.165392
Q9RXI7	28.1525	28.5279	28.4332	28.4897	27.9175	27.709	28.21	27.6274	27.9272	27.7188	27.5231	ddrD	DNA damage response protein D	FALSE	0.142966	0.427472	-0.53485	0.00701251	0.677816	0.00260998	0.00355092	0.505521	0.00771221
Q9RXI8	29.6181	29.2986	29.6772	29.5277	29.4478	29.4859	29.4737	29.4701	28.981	29.2525	29.3909	mdh	Malate dehydrogenase	FALSE	0.26121	0.0854805	-0.0610228	0.641947	0.322232	0.040045	0.0310292	0.327686	0.224944
Q9RXI9	24.0502	24.7669	24.693	24.8087	24.8714	24.6929	24.566	24.1532	24.7096	24.4185	24.238	DR_0324	Serine cycle enzyme, putative	FALSE	0.115485	0.623659	-0.00879604	0.96761	0.124281	0.597809	0.271368	0.590891	0.297641
Q9RXJ0	30.2576	30.6587	29.4317	29.4477	32.4361	31.9916	31.8855	32.6695	33.094	33.1074	32.727	rplE	50S ribosomal protein L5	FALSE	-0.730502	0.0413081	2.29671	9.52788e-06	-3.02722	1.47284e-06	4.66221e-05	0.311584	0.000160593
Q9RXJ1	31.5128	31.1634	30.5951	30.5266	31.3295	31.4593	31.4762	30.9651	32.0526	32.0885	31.0404	rplX	50S ribosomal protein L24	FALSE	-0.419647	0.201119	0.358033	0.236054	-0.77768	0.0289148	0.0238356	0.40272	0.10667
Q9RXJ2	31.7955	31.8138	31.3109	31.2539	32.4351	32.118	32.3553	32.209	32.8912	32.7497	32.2694	rplN	50S ribosomal protein L14	FALSE	-0.357397	0.101766	0.735844	0.00231133	-1.09324	0.000220366	0.000587832	0.337574	0.00354592
Q9RXJ3	30.3073	30.4023	30.4547	30.2843	30.8033	30.9651	30.1488	30.7373	30.6974	30.9533	31.1815	rpsQ	30S ribosomal protein S17	FALSE	-0.280471	0.179631	0.301437	0.124578	-0.581908	0.0129968	0.0127029	0.394879	0.0661144
Q9RXJ4	30.242	30.3665	30.0077	30.0181	29.8218	29.3964	29.9921	29.5898	29.7123	29.2708	29.4167	rpmC	50S ribosomal protein L29	FALSE	0.23341	0.216408	-0.45858	0.0181981	0.69199	0.00267549	0.0036193	0.406754	0.0153455
Q9RXJ5	29.5436	28.7085	28.7978	29.1641	28.9658	29.2196	29.2199	28.9446	29.7276	29.2443	29.4265	rplP	50S ribosomal protein L16	FALSE	-0.378663	0.0998586	0.0339418	0.864694	-0.412605	0.0762198	0.0506163	0.336915	0.275402
Q9RXJ6	28.8026	27.7053	28.2075	28.2015	29.7615	30.7488	29.205	30.2731	30.4691	30.8245	30.72	rpsC	30S ribosomal protein S3	FALSE	-0.674083	0.0783028	1.76787	0.000207887	-2.44196	2.58066e-05	0.000149433	0.327686	0.00084339
Q9RXJ7	31.7932	31.1057	31.0941	31.4994	32.2881	32.2117	32.0113	31.9462	32.4404	32.2142	31.9758	rplV	50S ribosomal protein L22	FALSE	-0.0958072	0.636126	0.741244	0.00200408	-0.837051	0.00147678	0.00226927	0.596311	0.00325219
Q9RXJ9	31.4939	30.2423	30.3562	30.8243	30.5456	31.4785	30.9641	30.6577	30.7696	30.7359	30.4799	rplB	50S ribosomal protein L2	FALSE	0.249691	0.434891	0.182271	0.535822	0.06742	0.830704	0.349482	0.50613	0.195252
Q9RXK0	29.8221	29.6933	29.1434	29.7181	31.5218	32.2227	30.4426	32.1728	32.973	32.645	32.4742	rplW	50S ribosomal protein L23	FALSE	-1.10743	0.0149878	1.99577	0.000173513	-3.1032	7.21872e-06	8.14938e-05	0.304961	0.000772612
Q9RXK1	31.1563	31.1386	30.172	30.1226	32.04	32.1429	31.6964	31.976	32.1127	32.3038	31.923	rplD	50S ribosomal protein L4	FALSE	-0.149367	0.596407	1.31645	0.000335858	-1.46581	0.000264267	0.000663911	0.581297	0.00110201
Q9RXK2	30.1081	29.0374	28.9228	29.2614	30.8677	31.6442	30.7091	31.2701	31.6716	31.4762	31.3795	rplC	50S ribosomal protein L3	FALSE	-0.386353	0.222209	1.79035	5.37845e-05	-2.1767	1.89981e-05	0.000131432	0.408786	0.000380849
Q9RXK3	30.8585	30.8577	30.737	30.6448	31.269	30.7019	30.793	30.5741	30.9999	31.0815	30.494	rpsJ	30S ribosomal protein S10	FALSE	-0.0239521	0.904163	0.0600154	0.745083	-0.0839676	0.674187	0.298616	0.672824	0.248674
Q9RXK5	30.2594	29.4894	29.9862	29.8993	29.74	30.0298	29.5223	29.8434	28.772	29.2603	29.6949	fusA	Elongation factor G	FALSE	0.541468	0.0458398	-0.124725	0.585303	0.666193	0.0184182	0.0165631	0.311584	0.209725
Q9RXK6	30.9052	30.4856	30.18	30.8749	31.7328	32.2388	31.3597	31.8367	32.5132	32.4226	32.0249	rpsG	30S ribosomal protein S7	FALSE	-0.528253	0.052195	1.18059	0.000297212	-1.70884	2.53631e-05	0.000148677	0.312929	0.0010142
Q9RXK7	29.5659	28.1786	28.6836	28.2866	29.372	29.0165	27.9941	28.8318	29.7091	28.8099	28.8439	rpsL	30S ribosomal protein S12	FALSE	-0.317381	0.445496	0.124923	0.742772	-0.442304	0.293913	0.151691	0.508323	0.24813
Q9RXK9	27.3752	26.8227	27.3122	26.8449	27.1115	27.3031	26.388	27.164	26.4141	26.9156	27.2141	glmS	Glutamine--fructose-6-phosphate aminotransferase [isomerizing]	FALSE	0.143737	0.598016	-0.0970634	0.699644	0.240801	0.382785	0.188151	0.581336	0.238079
Q9RXL1	23.4013	23.3223	23.6041	24.0281	23.8004	23.9949	24.1572	23.7067	24.1433	23.9068	23.6611	DR_0299	Deoxyguanosine kinase/deoxyadenosine kinase subunit	FALSE	0.011074	0.956428	0.325859	0.104104	-0.314785	0.141195	0.0832819	0.682642	0.0581212
Q9RXL3	25.096	25.1042	25.1829	25.2368	24.6702	24.8922	24.5661	24.8112	24.8119	24.8582	24.8948	murE	UDP-N-acetylmuramyl-tripeptide synthetase	FALSE	-0.120004	0.3327	-0.42	0.00296091	0.299996	0.0283442	0.0235287	0.462345	0.00417416
Q9RXL4	26.2116	25.7604	26.1617	26.5658	25.499	26.1356	26.3934	25.5664	25.6027	25.4051	25.8898	DR_0296	Uncharacterized protein	FALSE	0.266044	0.322054	-0.276274	0.269545	0.542318	0.058795	0.0414981	0.459046	0.118007
Q9RXL5	24.2931	24.27	23.8991	23.7506	23.0823	24.0905	24.3373	24.3842	24.3132	24.1279	24.3202	DR_0295	Phosphoprotein phosphatase	FALSE	-0.28021	0.355674	-0.0796237	0.772626	-0.200587	0.504199	0.235171	0.472085	0.2553
Q9RXL6	25.7363	25.474	25.816	25.5642	25.2312	24.8519	24.9964	25.2237	24.6417	24.6992	25.0687	DR_0294	Pre-B cell enhancing factor-related protein	FALSE	0.272591	0.114854	-0.571806	0.00269672	0.844397	0.000278627	0.000685478	0.343867	0.00391179
Q9RXL9	28.2708	28.4669	28.9222	28.5295	28.9994	28.9648	28.8938	28.7774	28.8495	28.6778	28.4451	DR_0291	zf-RING_7 domain-containing protein	FALSE	0.251343	0.162526	0.361479	0.0405866	-0.110136	0.524686	0.243054	0.380445	0.0284985
Q9RXM2	26.1576	26.8773	26.7063	26.731	26.1746	25.7318	25.9546	25.7081	25.8099	25.8358	26.1909	DR_0288	Uncharacterized protein	FALSE	-0.0532552	0.792572	-0.725776	0.00236899	0.67252	0.00619573	0.00705319	0.648335	0.00361917
Q9RXM3	28.7101	28.0897	28.2684	28.409	28.3749	28.6549	28.219	28.5652	27.8509	28.1892	28.5636	DR_0287	2-oxoglutarate dehydrogenase, E1 component	FALSE	0.252254	0.240999	0.0841775	0.663373	0.168077	0.426133	0.205209	0.419654	0.230242
Q9RXM4	25.8218	25.9861	25.8357	26.0682	25.4958	25.2959	25.8971	25.3945	25.6778	25.5977	25.2827	DR_0286	Uncharacterized protein	FALSE	0.00145881	0.993235	-0.407081	0.0246841	0.408539	0.0341587	0.0270771	0.692261	0.0192582
Q9RXM5	24.5884	24.5189	23.9597	24.1942	24.5949	24.4071	25.0757	24.7128	25.3468	25.0385	24.6635	DR_0285	Uncharacterized protein	FALSE	-0.318642	0.182125	0.382316	0.0923091	-0.700958	0.00981735	0.0101779	0.394879	0.0529113
Q9RXN0	25.4107	25.839	25.9489	25.5955	25.7421	25.1562	25.7409	25.26	25.6964	25.162	25.3552	DR_0280	Branched-chain amino acid ABC transporter, periplasmic amino acid-binding protein	FALSE	0.0702627	0.742287	-0.22371	0.271203	0.293973	0.186578	0.10509	0.633881	0.118309
Q9RXN8	24.6668	24.8011	24.2621	24.5876	24.1495	24.65	25.4054	24.7044	25.0432	24.915	24.9884	DR_0272	ABM domain-containing protein	FALSE	-0.25485	0.331992	0.147927	0.537404	-0.402777	0.137507	0.0816139	0.462345	0.195634
Q9RXP2	25.5123	25.2137	24.9681	25.2582	26.4386	26.5299	26.2143	27.0525	27.3436	27.2253	27.3582	DR_0268	NMT1 domain-containing protein	FALSE	-0.750189	0.0032114	1.32073	2.15227e-05	-2.07092	6.578e-07	4.08569e-05	0.304961	0.000245578
Q9RXP4	27.5491	26.8977	27.0173	26.9591	27.6532	27.6184	27.4924	27.6459	28.1005	28.3814	27.8992	DR_0265	Histidine utilization repressor HutC, putative	FALSE	-0.524554	0.0139356	0.496656	0.0123953	-1.02121	0.000154371	0.000463915	0.304961	0.0118169
Q9RXP5	26.0718	25.6127	26.5293	26.2614	25.7047	25.4278	25.3696	25.4367	24.464	24.5551	25.4864	DR_0264	Glycogen operon protein GlgX	FALSE	0.649574	0.0360533	-0.634076	0.0286981	1.28365	0.000675702	0.0013149	0.311584	0.0218084
Q9RXP7	27.8489	28.3495	27.8478	28.093	28.438	28.4395	28.7721	28.701	29.0487	28.6452	28.8849	DR_0262	ABC transporter, periplasmic substrate-binding protein, solute-binding family 1	FALSE	-0.271946	0.137295	0.552829	0.0049992	-0.824774	0.000548897	0.00115834	0.358109	0.00604417
Q9RXQ2	28.4663	28.4887	28.6324	28.4084	28.4392	28.4743	28.1165	28.5005	27.9619	28.202	28.4659	DR_0257	Pyruvate dehydrogenase E1 component	FALSE	0.172711	0.283588	-0.116301	0.429412	0.289012	0.0864048	0.0565106	0.434214	0.165915
Q9RXQ3	27.2301	27.5392	27.5805	27.6996	27.0847	27.3405	27.0057	27.3084	26.5428	27.16	27.0932	DR_0256	Acetyltransferase component of pyruvate dehydrogenase complex	FALSE	0.252762	0.19473	-0.327533	0.0798008	0.580296	0.00920365	0.0096683	0.399318	0.0475325
Q9RXR1	25.924	26.6226	26.7337	26.7331	26.5396	26.3512	26.0718	26.1979	26.1446	26.3446	26.0992	DR_0246	Jag-related protein	FALSE	0.0939736	0.660701	-0.213223	0.292968	0.307197	0.169045	0.0963578	0.601871	0.124915
Q9RXR4	24.6678	24.0865	25.4221	25.1654	24.6224	25.1998	24.2945	25.0198	24.504	24.8048	25.2768	speA	Biosynthetic arginine decarboxylase	FALSE	-0.0777182	0.820026	-0.0513063	0.871047	-0.0264119	0.938301	0.380464	0.653322	0.276559
Q9RXR9	30.0973	30.6021	30.4097	30.1315	31.2862	31.0597	31.2371	30.6979	31.4497	31.1866	30.6294	DR_0237	Peptidyl-prolyl cis-trans isomerase	FALSE	-0.0183269	0.936314	0.760107	0.00396489	-0.778434	0.00549452	0.00645768	0.677919	0.00511549
Q9RXS0	25.0593	25.3878	24.5511	25.2119	25.1658	25.4658	24.9139	25.4648	25.447	25.4663	25.5902	DR_0236	Aminopeptidase	FALSE	-0.248584	0.258955	0.200056	0.32286	-0.44864	0.0553231	0.0398007	0.423239	0.134418
Q9RXS1	25.3337	25.7533	25.7024	25.1105	25.2374	25.4214	25.2815	25.052	25.2424	25.8315	25.5162	DR_0235	6-aminohexanoate-cyclic-dimer hydrolase	FALSE	-0.281951	0.179817	-0.226874	0.238823	-0.0550772	0.784444	0.33586	0.394879	0.107522
Q9RXS2	23.1272	20.6584	22.7206	22.7881	23.6187	23.5346	23.2329	23.5877	23.4589	24.0987	23.2139	DR_0234	DUF2087 domain-containing protein	TRUE	-0.0970136	0.848917	1.16989	0.0280905	-1.26691	0.0277675	0.0230903	0.659321	0.02147
Q9RXS6	22.6202	22.6487	22.7384	23.1918	23.5048	23.8253	23.33	23.8176	23.3868	23.8012	23.6153	ispF	2-C-methyl-D-erythritol 2,4-cyclodiphosphate synthase	FALSE	0.0183145	0.92478	0.819637	0.000753456	-0.801322	0.00153891	0.00233452	0.67496	0.00174118
Q9RXS7	29.4963	29.1172	29.0295	29.089	29.852	30.5351	29.9643	30.5612	30.1691	30.3629	30.3541	DR_0229	Endoglucanase, putative	FALSE	-0.067191	0.747305	1.04517	0.000197336	-1.11236	0.000222271	0.0005896	0.633881	0.00084339
Q9RXS9	25.2466	25.5682	25.0631	25.8044	25.827	24.885	25.312	25.2433	25.7717	25.5818	25.2321	DR_0227	Uncharacterized protein	FALSE	-0.211696	0.409659	-0.103759	0.658664	-0.107937	0.670398	0.297216	0.499111	0.229262
Q9RXT0	26.32	27.1299	26.7971	27.1152	27.9236	27.9327	27.5568	27.8016	27.597	27.8147	27.606	purC	Phosphoribosylaminoimidazole-succinocarboxamide synthase	FALSE	0.131144	0.526658	0.963147	0.000338035	-0.832003	0.00174728	0.00256063	0.545888	0.00110201
Q9RXT2	26.5108	26.3691	26.1437	27.2366	26.3705	27.0464	26.5872	26.6958	27.1033	26.8417	27.3578	purS	Phosphoribosylformylglycinamidine synthase subunit PurS	FALSE	-0.425975	0.129233	0.109911	0.655813	-0.535886	0.0637749	0.0441422	0.352461	0.228487
Q9RXT3	25.9932	27.1742	26.7183	26.6613	25.9901	26.4827	25.6964	26.4943	26.56	26.8912	26.3011	purQ	Phosphoribosylformylglycinamidine synthase subunit PurQ	FALSE	-0.418228	0.177334	-0.470896	0.107653	0.052668	0.859014	0.35716	0.394879	0.0596464
Q9RXT4	25.9898	25.5179	26.1218	25.926	25.8493	25.8998	25.2568	25.8491	25.3778	25.8	25.879	purL	Phosphoribosylformylglycinamidine synthase subunit PurL	FALSE	0.028151	0.896032	-0.175132	0.38844	0.203283	0.355343	0.176489	0.671507	0.154163
Q9RXT8	25.1896	25.5874	25.0565	24.1788	26.2018	26.9984	26.2291	26.868	27.5649	27.4435	26.9058	DR_0218	Uncharacterized protein	FALSE	-0.730422	0.0511902	1.57123	0.00038493	-2.30165	3.05648e-05	0.000166813	0.312929	0.00115203
Q9RXT9	31.1024	31.0065	31.2166	31.2372	31.0517	31.1453	30.6852	30.9948	30.4751	30.7139	30.8076	DR_0217	Thiosulfate sulfurtransferase	FALSE	0.303697	0.0624372	-0.171421	0.231446	0.475117	0.00801296	0.0087264	0.327686	0.105185
Q9RXU0	23.9971	24.4938	24.7636	21.6457	24.3186	25.5138	25.2716	25.4967	25.912	25.5749	25.0953	DR_0216	SufE domain-containing protein	TRUE	-0.377225	0.570753	1.42512	0.0368558	-1.80235	0.0180194	0.016297	0.568094	0.0264397
Q9RXU1	24.4114	24.1968	24.3648	24.7155	23.3195	22.9058	23.5526	22.826	22.2091	23.8627	22.8389	DR_0215	Aminotransferase, class V	FALSE	0.180741	0.603098	-1.27112	0.00200236	1.45186	0.00136248	0.00214927	0.58191	0.00325219
Q9RXU7	27.6863	27.8706	26.925	27.403	27.8954	28.1739	28.1977	28.455	26.8386	27.87	28.2354	trmFO	Methylenetetrahydrofolate--tRNA-(uracil-5-)-methyltransferase TrmFO	FALSE	0.532526	0.128284	0.709285	0.037749	-0.176759	0.595273	0.270735	0.352461	0.0268678
Q9RXV5	25.0168	25.0726	25.3964	25.4776	24.7984	24.3681	25.2543	24.3599	25.2899	24.4153	24.1014	DR_0201	Uncharacterized protein	FALSE	0.0929559	0.7628	-0.54571	0.0763673	0.638666	0.0577667	0.0409786	0.639	0.0461472
Q9RXV6	25.5308	26.0276	26.1393	25.9299	25.6819	25.0287	25.3782	24.9061	25.033	25.168	24.7406	DR_0200	Transcriptional regulator, Lrp/AsnC family	FALSE	0.268159	0.242164	-0.658187	0.00764952	0.926346	0.00141963	0.00221733	0.419654	0.00823343
Q9RXV7	29.3222	28.9681	28.4099	29.2434	28.7167	27.9475	29.3954	28.5335	29.1948	28.8016	28.1734	DR_0199	Nucleoid-associated protein DR_0199	FALSE	-0.0749855	0.836646	-0.337632	0.326983	0.262647	0.475281	0.223137	0.657139	0.135517
Q9RXW6	23.0018	23.4409	23.4354	22.7926	22.8417	22.4524	22.9132	22.6046	23.3917	22.6224	22.7458	DR_0189	Thiol:disulfide interchange protein	FALSE	-0.217013	0.367893	-0.464708	0.0532207	0.247695	0.306888	0.156357	0.481298	0.0352034
Q9RXX2	25.0009	23.1595	25.0307	24.7121	24.399	23.564	22.8794	22.6686	23.7136	23.6728	20.1792	DR_0183	Glutamate synthase, large subunit	TRUE	0.855882	0.327621	-1.09801	0.183778	1.95389	0.039824	0.0309479	0.461943	0.0887594
Q9RXX3	24.2406	23.9289	24.0321	24.1937	23.9485	24.0791	24.4566	24.3384	24.248	23.8062	24.1273	DR_0182	Glutamate synthase, small subunit	FALSE	0.145128	0.402717	0.106806	0.503282	0.0383225	0.822339	0.347872	0.49354	0.188474
Q9RXX6	24.9615	25.6459	25.4096	25.4212	25.7269	25.8238	25.7792	25.5336	25.7997	25.8697	25.5079	DR_0179	dITP/XTP pyrophosphatase	FALSE	-0.00989451	0.955456	0.356323	0.0488956	-0.366217	0.0588642	0.0414981	0.682642	0.0328181
Q9RXX9	20.405	23.1954	23.697	23.2427	23.3604	22.7625	23.295	22.8134	20.1221	22.5767	23.7373	DR_0176	D-alanyl-D-alanine carboxypeptidase, putative	TRUE	0.912475	0.323343	0.422811	0.614801	0.489663	0.589838	0.268778	0.459046	0.218154
Q9RXY0	31.3685	30.7205	30.8971	31.1599	31.8492	31.6062	31.2525	31.3339	31.51	31.4034	31.4802	rpsI	30S ribosomal protein S9	FALSE	0.0459173	0.812398	0.473982	0.0208301	-0.428065	0.0453286	0.0342177	0.650979	0.0169039
Q9RXY1	31.5444	31.1242	31.6853	31.6243	31.7591	31.131	31.3523	30.7818	31.6635	31.9639	31.1405	rplM	50S ribosomal protein L13	FALSE	-0.333241	0.225649	-0.238485	0.342136	-0.0947556	0.721676	0.31524	0.410582	0.139579
Q9RXY6	22.7671	21.2991	22.7268	23.0001	22.5275	22.5955	22.5917	19.3518	22.6084	22.9101	22.4775	DR_0168	Dihydropteroate synthase	TRUE	-0.898707	0.249325	-0.68168	0.340227	-0.217027	0.774164	0.332481	0.422055	0.139111
Q9RXY8	25.3534	20.5167	25.3444	25.4341	25.5731	26.3929	26.1264	26.1133	26.3118	26.1941	26.2085	DR_0166	Acyl-CoA-binding protein	TRUE	-0.186697	0.855942	1.88929	0.0678854	-2.07599	0.0639363	0.0441895	0.663919	0.0421543
Q9RXY9	24.9693	24.694	24.6422	24.6129	24.5811	24.3302	24.5851	24.5529	24.2251	20.1625	24.4901	DR_0165	Acyl-peptide hydrolase, putative	TRUE	1.55307	0.0844905	-0.2173	0.779131	1.77037	0.0537251	0.0388867	0.327686	0.257216
Q9RXZ2	25.6289	25.8016	25.0634	24.9419	26.2222	26.5232	26.7742	26.4465	27.1367	26.9582	26.4992	DR_0162	Uncharacterized protein	FALSE	-0.373126	0.154794	1.13258	0.000437225	-1.50571	8.15009e-05	0.000308921	0.370686	0.0012473
Q9RXZ3	24.2175	24.5503	24.8792	24.9196	24.2516	23.6471	23.9032	24.8593	24.8338	24.2205	24.6076	DR_0161	PS_pyruv_trans domain-containing protein	FALSE	-0.388659	0.206756	-0.476331	0.103701	0.0876718	0.76747	0.33068	0.404225	0.0579847
Q9RXZ4	30.7538	30.4531	29.8678	30.6463	30.115	30.1103	30.103	30.0828	30.4003	30.6654	30.6145	DR_0160	Uncharacterized protein	FALSE	-0.457271	0.0387663	-0.327416	0.0964893	-0.129856	0.517353	0.240833	0.311584	0.0549623
Q9RXZ6	24.247	24.2455	24.1508	23.3799	23.9996	23.8146	23.392	24.0918	23.8262	23.6099	23.8611	DR_0158	Branched-chain amino acid dehydrogenase	FALSE	0.0587559	0.809816	-0.181287	0.429017	0.240043	0.335901	0.167886	0.650979	0.165915
Q9RXZ8	20.8148	22.7167	22.6227	21.9975	25.2465	26.4814	24.9432	26.3766	26.3795	26.5945	26.128	ribH	6,7-dimethyl-8-ribityllumazine synthase	TRUE	-0.60543	0.246443	3.72399	7.01954e-06	-4.32942	3.5366e-06	7.66854e-05	0.422055	0.000150766
Q9RY02	23.6886	23.3839	23.9917	23.7785	23.7404	23.4851	23.5192	23.9836	24.0433	23.9201	24.3299	DR_0152	Uncharacterized protein	FALSE	-0.415708	0.045799	-0.0286462	0.869443	-0.387062	0.0599067	0.0419541	0.311584	0.27629
Q9RY04	23.9194	24.6911	24.6265	23.829	24.0265	23.7476	24.6272	23.6107	23.7698	23.7644	23.9323	DR_0150	DUF4388 domain-containing protein	FALSE	0.180894	0.532157	-0.263455	0.332334	0.444349	0.14207	0.083694	0.548857	0.136957
Q9RY06	27.6875	27.3934	27.75	27.7408	27.4067	27.3567	26.798	27.3805	27.1029	27.0113	27.2613	valS	Valine--tRNA ligase	FALSE	0.110329	0.538745	-0.407419	0.028534	0.517748	0.013002	0.0127029	0.551995	0.0217506
Q9RY08	23.5264	23.3194	23.7068	21.6305	24.0307	24.281	23.4505	24.4654	24.0551	23.7062	24.3458	DR_0146	Uncharacterized protein	TRUE	0.0212186	0.963461	1.01115	0.0351665	-0.989932	0.0520557	0.0379678	0.685659	0.0256616
Q9RY13	28.4929	28.6132	28.5865	28.3689	28.4204	28.1095	28.1527	28.4035	27.9271	28.057	28.259	hflX	GTPase HflX	FALSE	0.190497	0.196149	-0.243859	0.0839326	0.434357	0.00974311	0.0101392	0.399318	0.0492702
Q9RY16	27.5182	28.0458	27.672	27.672	27.6023	27.2223	27.5444	27.1043	27.4594	27.1629	27.111	DR_0136	Uncharacterized protein	FALSE	0.123913	0.500442	-0.358671	0.0527099	0.482584	0.0206868	0.0182574	0.532117	0.0349288
Q9RY20	28.052	28.844	28.4135	27.689	29.033	28.796	29.1062	28.7481	29.3632	29.0118	28.7144	DR_0132	PPK2 domain-containing protein	FALSE	-0.109	0.681532	0.671178	0.0176854	-0.780177	0.012148	0.0120672	0.611109	0.0151228
Q9RY21	27.5178	27.6372	27.8139	27.2784	26.869	26.7967	27.1915	26.8619	26.7536	26.5728	26.2826	DR_0131	Peripheral subunit-binding (PSBD) domain-containing protein	FALSE	0.393433	0.0431673	-0.63204	0.0023103	1.02547	0.000107026	0.000357873	0.311584	0.00354592
Q9RY23	31.674	30.5256	30.947	31.3257	31.6117	31.9238	31.2038	31.716	30.6482	31.1747	31.2054	dnaK	Chaperone protein DnaK	FALSE	0.60438	0.051607	0.495764	0.0790426	0.108617	0.701265	0.307562	0.312929	0.04729
Q9RY24	30.3948	30.2783	30.4868	30.8634	29.3224	30.6509	30.2423	29.9282	29.7942	29.9759	29.6494	grpE	Protein GrpE	FALSE	0.229446	0.420795	-0.469874	0.0920145	0.69932	0.0276041	0.0230348	0.504945	0.0528254
Q9RY25	25.0075	25.401	25.1776	25.0465	25.169	24.994	25.4971	25.1066	25.0184	25.1835	24.9651	DR_0127	Uncharacterized protein	FALSE	0.136003	0.398783	0.0335168	0.819411	0.102486	0.521768	0.242175	0.491841	0.265709
Q9RY26	24.358	25.3763	24.9798	21.6667	25.256	24.732	25.0374	24.7275	25.0288	25.0479	24.3526	DR_0125	Acetyltransferase, putative	TRUE	0.128453	0.859362	0.843043	0.225532	-0.71459	0.335036	0.167631	0.664337	0.103322
Q9RY30	28.1067	29.0539	28.5373	28.2446	29.2807	29.2517	29.429	29.2605	29.8625	29.5395	29.4204	DR_0121	Uncharacterized protein	FALSE	-0.301986	0.185847	0.819863	0.00175927	-1.12185	0.00030747	0.000744861	0.394879	0.00293314
Q9RY32	30.4206	30.5315	30.6108	30.6785	30.9523	30.7456	30.1788	30.5784	30.7895	30.696	30.4302	efp	Elongation factor P	FALSE	-0.0248152	0.894229	0.0534148	0.757681	-0.07823	0.676293	0.298991	0.671507	0.251728
Q9RY33	28.2914	27.9928	27.7367	27.7623	28.4753	28.3488	28.2749	28.2741	28.4399	28.1049	28.3445	DR_0118	Biotin carboxyl carrier protein of acetyl-CoA carboxylase	FALSE	0.0468894	0.773864	0.397486	0.0213486	-0.350596	0.0506666	0.0372407	0.641042	0.0172455
Q9RY34	25.9506	25.934	25.7978	25.6866	26.0534	26.4946	25.7095	26.6113	26.0705	26.493	26.3777	DR_0117	Biotin carboxylase	FALSE	-0.0965652	0.661215	0.3749	0.0863832	-0.471465	0.0509318	0.037292	0.601871	0.0504653
Q9RY35	29.448	28.6605	28.7912	29.1809	29.5082	29.9714	30.0621	29.988	30.0604	29.7473	30.0615	DR_0116	Uncharacterized protein	FALSE	-0.0739681	0.734947	0.862283	0.00121193	-0.936251	0.00116775	0.00193871	0.629912	0.00224623
Q9RY36	27.3425	26.1764	27.0711	27.5786	27.1451	27.0438	27.6406	27.3981	26.966	26.8552	27.2032	DR_0115	SLH domain-containing protein	FALSE	0.298775	0.334056	0.264756	0.354286	0.0340186	0.91041	0.372334	0.462345	0.143573
Q9RY37	26.8728	26.5367	26.9145	26.9909	27.1489	27.7484	26.6164	27.7266	27.3307	27.6371	27.7868	DR_0114	Enoyl-CoA hydratase, putative	FALSE	-0.274789	0.323206	0.481365	0.0767783	-0.756154	0.0163319	0.0150577	0.459046	0.0461842
Q9RY38	25.915	26.231	26.0779	25.8647	25.8179	25.5448	25.9162	25.5909	25.3889	25.5056	25.5656	DR_0113	Oxidoreductase, short-chain dehydrogenase/reductase family	FALSE	0.230766	0.13455	-0.304672	0.0421249	0.535438	0.00337749	0.00431102	0.358109	0.0293229
Q9RY39	26.0961	27.0066	26.7023	26.2	26.6361	26.3753	26.9616	26.4875	26.9695	26.7481	26.7505	DR_0112	Glutamine cyclotransferase	FALSE	-0.207588	0.384773	0.113836	0.60236	-0.321425	0.189036	0.105914	0.486955	0.214448
Q9RY40	20.0219	23.7984	24.1458	23.7136	23.5677	24.2395	23.4705	23.929	24.166	23.9232	23.9276	tmk	Thymidylate kinase	TRUE	-0.203912	0.806001	0.881759	0.26531	-1.08567	0.208079	0.114088	0.650538	0.116713
Q9RY41	27.0622	26.9272	27.6141	27.5388	26.6946	26.4615	26.4944	26.2437	26.1	26.1522	26.3498	DR_0110	GTP cyclohydrolase 1 type 2 homolog	FALSE	0.272925	0.181649	-0.81199	0.000854443	1.08492	0.000164293	0.00048756	0.394879	0.00188963
Q9RY49	30.6409	30.7531	30.4777	29.3613	30.9429	31.7882	31.4799	31.514	31.9508	31.557	31.1726	rplI	50S ribosomal protein L9	FALSE	-0.128893	0.711421	1.12302	0.00461605	-1.25191	0.00379353	0.00470444	0.622107	0.00568955
Q9RY50	30.517	30.3833	30.0001	30.5004	30.9242	31.5427	31.4706	31.419	31.9023	31.7249	31.4735	rpsR	30S ribosomal protein S18	FALSE	-0.361124	0.0896523	0.988905	0.000206398	-1.35003	2.84078e-05	0.000161455	0.327686	0.00084339
Q9RY51	28.5736	28.3594	28.9163	29.1062	28.5876	28.8555	28.9869	28.8968	28.7445	29.0154	28.5878	ssb	Single-stranded DNA-binding protein	FALSE	0.0491314	0.806383	0.0927982	0.618686	-0.0436668	0.827506	0.349259	0.650538	0.219106
Q9RY52	28.7776	28.5782	27.7904	27.8031	29.9436	30.6188	30.2053	30.633	31.0902	30.579	30.2706	rpsF	30S ribosomal protein S6	FALSE	-0.296442	0.347823	2.11284	1.39328e-05	-2.40928	8.49649e-06	8.32339e-05	0.470554	0.000203489
Q9RY56	26.9711	26.5125	27.0737	27.2726	26.4873	26.8416	27.1413	26.8603	26.721	26.5787	26.7002	DR_0094	Uncharacterized protein	FALSE	0.165992	0.420551	-0.124861	0.51058	0.290853	0.1711	0.0972952	0.504945	0.189844
Q9RY64	28.3999	27.2263	27.2265	27.1923	29.4292	30.1242	29.1478	29.8122	29.788	30.0192	30.0124	rplU	50S ribosomal protein L21	FALSE	-0.311501	0.34644	2.11708	2.08008e-05	-2.42858	1.20891e-05	0.000106299	0.470554	0.000244998
Q9RY65	27.4105	26.2467	25.9372	26.692	28.9049	29.2402	28.4489	28.8293	29.1721	29.2724	28.9748	rpmA	50S ribosomal protein L27	FALSE	-0.283901	0.382719	2.28426	9.20791e-06	-2.56817	6.36497e-06	7.70478e-05	0.486934	0.000160593
Q9RY66	27.0527	27.0645	27.39	27.1343	27.2565	27.3113	26.8666	27.2352	26.187	26.7097	27.2329	obg	GTPase Obg	FALSE	0.45753	0.0678966	0.00699317	0.973847	0.450537	0.0715741	0.0484114	0.327686	0.298303
Q9RY67	30.0415	29.9776	29.9831	30.1154	30.0242	29.7005	29.8198	29.7142	29.4973	29.5843	29.6624	DR_0083	Dihydrolipoyllysine-residue succinyltransferase component of 2-oxoglutarate dehydrogenase complex	FALSE	0.233351	0.081438	-0.21472	0.0830637	0.448072	0.0037541	0.00469679	0.327686	0.0490757
Q9RY69	24.8524	25.4451	25.2251	24.7579	25.7183	24.9691	25.4922	24.8615	25.3352	24.8968	25.1804	DR_0081	Uncharacterized protein	FALSE	0.122793	0.626616	0.19017	0.420505	-0.0673772	0.788677	0.337369	0.592058	0.163512
Q9RY72	25.2883	25.5666	25.4787	25.437	24.9306	24.4995	25.0817	24.5398	24.4176	24.5597	24.5611	argC	N-acetyl-gamma-glutamyl-phosphate reductase	FALSE	0.250051	0.152222	-0.679767	0.000946453	0.929819	0.000152101	0.000462952	0.370686	0.00198479
Q9RY73	23.5513	23.2889	23.3966	23.2808	23.0305	23.0203	23.2514	23.3407	20.2391	23.2254	23.4319	DR_0077	Shikimate 5-dehydrogenase, putative	TRUE	0.861914	0.184526	-0.218703	0.704944	1.08062	0.103818	0.0650328	0.394879	0.238946
Q9RY74	26.3145	26.2657	26.5723	26.8299	26.0368	25.8445	26.0325	20.8623	26.63	26.9078	19.3155	DR_0076	Molybdopterin molybdenumtransferase	TRUE	0.409607	0.821795	-1.8016	0.297001	2.2112	0.239481	0.127908	0.653847	0.12595
Q9RY75	27.5608	27.8548	27.6993	27.7263	27.1187	27.2471	27.3629	27.1083	26.6326	27.1182	27.3095	DR_0075	Methyl-accepting transducer domain-containing protein	FALSE	0.189159	0.281523	-0.501035	0.00817143	0.690194	0.00178448	0.0025991	0.432859	0.00862314
Q9RY77	26.4402	26.6023	26.625	26.6249	26.0183	25.9751	25.9877	25.7801	25.6656	25.8655	25.8546	pta	Phosphate acetyltransferase	FALSE	0.145063	0.24998	-0.632832	0.000152489	0.777894	5.1313e-05	0.000229853	0.422055	0.000696259
Q9RY78	24.107	24.2106	24.0134	24.149	23.6396	24.181	24.6688	24.4833	24.9425	24.7583	24.1478	DR_0072	Uncharacterized protein	FALSE	-0.373051	0.167183	0.123167	0.607759	-0.496218	0.0752004	0.0501497	0.381707	0.216075
Q9RY79	30.4885	30.5829	30.3724	30.3594	30.662	30.4264	30.2307	30.5288	30.1694	30.267	30.467	DR_0071	Peptidylprolyl isomerase	FALSE	0.160842	0.27364	0.0111719	0.932584	0.14967	0.306506	0.156357	0.428545	0.28944
Q9RY80	23.9752	24.9595	24.5853	24.6404	25.1426	25.2443	24.4726	25.5307	25.7021	25.6345	24.9891	ddrB	Single-stranded DNA-binding protein DdrB	FALSE	-0.34436	0.270708	0.557464	0.0680227	-0.901824	0.0116537	0.0116879	0.426458	0.0421679
Q9RY83	27.1745	27.0786	27.0954	27.2037	27.1845	27.8466	27.6146	27.8467	27.3571	27.6861	27.678	DR_0067	Uncharacterized protein	FALSE	0.0494144	0.781531	0.485067	0.0122247	-0.435652	0.0298534	0.0243975	0.642936	0.0117154
Q9RY86	24.4836	24.6111	24.877	24.6142	24.3188	24.613	24.1196	24.1643	25.3135	24.3926	24.6529	mqnC	Cyclic dehypoxanthine futalosine synthase	FALSE	-0.482373	0.0491905	-0.342533	0.1176	-0.13984	0.533327	0.246337	0.312929	0.0634894
Q9RYA0	27.4238	27.8875	27.8307	28.4599	28.0237	27.8655	27.9653	27.5678	27.8124	27.7648	27.3263	DR_0050	Uncharacterized protein	FALSE	0.221122	0.364018	-0.0448743	0.839239	0.265996	0.279027	0.146233	0.477728	0.270458
Q9RYA5	26.6498	26.793	26.724	26.5238	26.8024	26.3763	26.5213	26.2043	26.8149	26.5711	26.1894	DR_0045	Uncharacterized protein	FALSE	-0.0490799	0.793195	-0.196593	0.270281	0.147513	0.436815	0.209081	0.648335	0.118188
Q9RYA6	25.0966	25.2081	25.0005	25.1831	23.9075	24.4256	24.0147	24.8302	24.2327	24.2184	24.4284	menC	o-succinylbenzoate synthase	FALSE	0.00133358	0.994923	-0.827568	0.00123119	0.828901	0.00207424	0.00296653	0.692261	0.00225727
Q9RYA9	27.8443	27.5518	27.5351	27.4469	27.7021	27.3175	27.9028	27.261	28.2038	27.6185	27.2317	DR_0041	Uncharacterized protein	FALSE	-0.138832	0.571875	-0.0487252	0.829189	-0.0901065	0.712455	0.311786	0.568094	0.267928
Q9RYB2	27.9695	28.3063	27.8644	27.6115	28.3796	28.3404	28.0032	28.5569	28.505	28.5203	28.5919	glyA	Serine hydroxymethyltransferase	FALSE	-0.219036	0.249778	0.38209	0.0433297	-0.601126	0.00692125	0.00775625	0.422055	0.0299071
Q9RYB5	25.9653	25.8528	25.9617	25.8261	26.0398	25.3811	25.6967	25.5035	25.249	25.6717	25.4408	purA	Adenylosuccinate synthetase	FALSE	0.201434	0.262993	-0.246192	0.147984	0.447626	0.0242226	0.0207981	0.423371	0.0755706
Q9RYB8	25.4331	25.5362	25.7771	25.6198	24.948	24.5913	24.615	24.4326	24.8429	24.5897	24.3599	DR_0032	Dihydrolipoamide acetyltransferase component of pyruvate dehydrogenase complex	FALSE	0.0492159	0.771349	-0.944841	8.1568e-05	0.994057	0.000101775	0.000347659	0.640887	0.000497808
Q9RYC5	24.7502	25.1573	25.1565	24.9038	27.0146	26.6919	26.9276	26.8894	27.442	26.9443	27.1987	DR_0025	Uncharacterized protein	FALSE	-0.314127	0.078995	1.88891	1.0323e-07	-2.20304	4.78698e-08	1.13648e-05	0.327686	1.88461e-05
Q9RYC6	26.2233	26.0044	25.9986	26.2623	25.192	24.4154	25.0934	24.4247	23.7401	24.3481	24.302	purK	N5-carboxyaminoimidazole ribonucleotide synthase	FALSE	0.651338	0.0182137	-1.34075	7.94631e-05	1.99209	4.59972e-06	7.66854e-05	0.306153	0.000497808
Q9RYC7	26.335	25.8725	26.7771	26.7512	25.8381	26.7546	26.4329	26.778	27.2978	26.6915	26.8133	purE	N5-carboxyaminoimidazole ribonucleotide mutase	FALSE	-0.483294	0.121884	0.0169628	0.950356	-0.500257	0.110704	0.0687116	0.351463	0.29258
Q9RYD0	26.6605	26.6595	26.8039	26.7499	26.0848	26.0256	26.0816	25.5814	25.463	25.5321	25.8259	DR_0020	Ribonuclease II family protein	FALSE	0.336359	0.0546156	-0.775097	0.000256693	1.11146	2.33859e-05	0.000144209	0.313784	0.000940337
Q9RYD3	22.5758	22.337	23.0845	22.8318	23.2229	23.6899	23.8043	23.425	23.7947	23.4676	23.6179	DR_0017	Uncharacterized protein	FALSE	-0.0911991	0.661861	0.828216	0.00114314	-0.919415	0.000938719	0.0016699	0.601871	0.00218528
Q9RYD4	24.3793	24.3287	24.5653	24.8235	23.5493	23.4112	24.2841	23.8188	23.5607	23.9383	23.6975	cobB	NAD-dependent protein deacylase	FALSE	0.0336577	0.878744	-0.758323	0.00313607	0.791981	0.00388384	0.00479515	0.668255	0.00435385
Q9RYD6	26.3545	26.6363	26.5213	26.3789	26.3222	25.9754	26.3564	25.8965	26.1368	26.0089	25.6519	rsmG	Ribosomal RNA small subunit methyltransferase G	FALSE	0.205087	0.251309	-0.335145	0.0563737	0.540232	0.00891376	0.00944737	0.422055	0.0366908
Q9RYD7	26.9808	26.6841	26.9707	27.11	26.3857	25.8447	26.4308	25.7209	25.6209	25.9595	25.7851	DR_0013	Chromosome partitioning ATPase Soj	FALSE	0.307031	0.154639	-0.840876	0.000940113	1.14791	0.00015343	0.000463915	0.370686	0.00198479
Q9RYD8	26.0191	25.9485	26.2585	25.6948	26.3978	26.5132	26.1047	26.1907	26.0417	26.2665	25.9991	parB1	Probable chromosome 1-partitioning protein ParB	FALSE	0.19917	0.247947	0.321397	0.0574251	-0.122226	0.469369	0.221536	0.422055	0.0372423
Q9RYD9	31.1554	30.8755	30.9865	30.9309	30.8484	31.4347	31.2192	31.4903	31.2499	31.3201	31.1269	DR_0011	NAD(P)-bd_dom domain-containing protein	FALSE	0.0158302	0.925113	0.261059	0.115518	-0.245228	0.16512	0.0943469	0.67496	0.0627659
Q9RYE0	28.4068	28.8348	28.3777	28.1159	28.9242	28.809	29.2449	29.0234	29.435	29.1159	29.2012	DR_0009	G5 domain-containing protein	FALSE	-0.250326	0.195958	0.566572	0.00654309	-0.816899	0.000986735	0.00173263	0.399318	0.00728711
Q9RYE1	25.1521	25.1181	25.0601	25.3482	24.9648	24.5099	24.9328	24.6416	24.7824	24.6623	24.4134	DR_0008	Uncharacterized protein	FALSE	0.142937	0.378894	-0.407369	0.0170482	0.550306	0.00495309	0.0059091	0.484285	0.0147506
Q9RYE3	25.3865	25.4207	25.5034	25.9037	24.6564	24.9357	24.9876	24.9781	24.6541	25.2536	24.511	DR_0006	UPF0173 metal-dependent hydrolase DR_0006	FALSE	0.0831814	0.686402	-0.664148	0.00459502	0.747329	0.00355921	0.00448533	0.613096	0.00568955
Q9RYE4	26.7083	26.7672	26.38	27.0671	27.2266	27.2947	27.3893	27.2949	27.8844	27.8455	27.4122	DR_0005	TrmB domain-containing protein	FALSE	-0.412638	0.0397794	0.570731	0.00525426	-0.983369	0.000189311	0.000535052	0.311584	0.0062794
Q9RYE7	24.4034	24.0957	25.0962	24.351	24.2295	25.3893	25.0919	24.9478	25.1119	24.898	25.5417	dnaA	Chromosomal replication initiator protein DnaA	FALSE	-0.269221	0.394083	0.428061	0.15641	-0.697283	0.0428501	0.0325537	0.490167	0.0785551
Q9RYE8	26.952	27.1143	26.9857	27.3665	26.5415	27.0552	26.4364	26.979	26.3227	26.6795	26.6822	DR_0001	Beta sliding clamp	FALSE	0.191543	0.335091	-0.351625	0.0715415	0.543168	0.0159812	0.0148206	0.462345	0.043755
Q9RYF0	26.0075	25.6983	26.1887	26.1212	24.8162	24.7207	25.0258	24.8602	24.5433	24.381	24.8789	DR_A0368	Uncharacterized protein	FALSE	0.254684	0.151534	-1.14822	1.45427e-05	1.40291	4.68362e-06	7.66854e-05	0.370686	0.000204227
Q9RYF4	27.5111	26.8729	27.0038	26.9362	27.2215	27.5311	26.9044	27.2558	26.9766	27.3513	27.2301	DR_A0364	Oxidoreductase, short-chain dehydrogenase/reductase family	FALSE	0.0422211	0.833817	0.147248	0.435735	-0.105027	0.60375	0.273542	0.656074	0.168111
Q9RYG1	24.8053	24.8935	25.054	25.2221	24.0574	24.8249	24.6146	24.8888	24.4754	24.4672	24.8041	DR_A0357	Response regulator	FALSE	0.0141544	0.946765	-0.397284	0.0634716	0.411438	0.0733837	0.0493541	0.681492	0.0400955
Q9RYG3	23.7611	24.1511	23.4939	23.4711	23.7445	23.0528	23.05	23.8562	20.5819	24.0528	23.4067	DR_A0354	Methyl-accepting chemotaxis protein	TRUE	0.745424	0.282472	-0.293438	0.639966	1.03886	0.143933	0.0844773	0.433517	0.224466
Q9RYG5	23.9545	25.0884	24.6906	24.8768	23.8548	24.1202	24.0605	24.1125	19.9841	23.7359	23.9979	DR_A0352	Methyl-accepting chemotaxis protein	TRUE	1.46436	0.0883438	-0.615548	0.412953	2.0799	0.022624	0.019571	0.327686	0.161262
Q9RYG7	25.853	27.0091	26.6799	27.083	27.31	27.5451	26.8441	28.0748	27.998	27.6211	27.1372	DR_A0350	Response regulator PilH, putative	FALSE	-0.141957	0.697147	0.787217	0.0363388	-0.929174	0.0246239	0.0210286	0.618141	0.0262956
Q9RYH6	24.3511	24.0981	24.3835	24.5237	24.0283	23.0987	23.98	23.0384	24.234	22.8774	23.2473	DR_A0337	Glutaryl-CoA dehydrogenase	FALSE	0.0834161	0.812354	-0.802758	0.0287293	0.886174	0.0260544	0.0219347	0.650979	0.0218084
Q9RYH8	24.7752	24.5452	24.5759	24.6015	23.8767	24.0984	23.5517	23.6973	23.5553	23.5472	23.5718	DR_A0334	PPM-type phosphatase domain-containing protein	FALSE	0.247936	0.112631	-0.81842	8.31665e-05	1.06636	1.61363e-05	0.000121616	0.343867	0.000497808
Q9RYH9	28.7174	28.5598	28.4949	28.4488	28.6868	28.1758	28.2839	27.9752	27.9051	28.0196	27.7638	DR_A0333	FraH-related protein	FALSE	0.384246	0.0447084	-0.274792	0.107528	0.659038	0.00264504	0.00358833	0.311584	0.0596464
Q9RYI1	27.6876	27.4239	27.1224	26.9357	27.5946	27.6563	27.5082	27.6162	27.2461	27.4395	27.4889	DR_A0331	VWFA domain-containing protein	FALSE	0.202317	0.269874	0.3014	0.0888646	-0.0990824	0.580435	0.265002	0.426458	0.0512906
Q9RYI7	25.7906	26.0281	25.8153	25.9382	25.7753	25.673	25.8289	25.8109	25.8796	25.7407	25.8763	DR_A0325	N-glycosidase F, putative	FALSE	-0.060178	0.609588	-0.121044	0.278141	0.0608662	0.605556	0.274099	0.583994	0.120328
Q9RYK8	25.2159	24.9962	25.764	25.7689	25.1338	25.3842	25.1703	25.2736	24.557	24.6723	25.0581	DR_A0304	Uncharacterized protein	FALSE	0.478007	0.0457967	-0.195789	0.33918	0.673795	0.00903072	0.0095288	0.311584	0.138838
Q9RYL0	30.515	31.4801	31.11	31.0225	30.7889	30.4213	30.9442	30.5801	31.2136	30.8453	30.7558	DR_A0302	Uncharacterized protein	FALSE	-0.254586	0.284299	-0.348275	0.124896	0.0936893	0.686382	0.302046	0.434214	0.0661488
Q9RYL1	23.2515	23.4154	23.3413	20.7452	23.1233	23.308	24.2797	23.4471	23.9449	23.4809	23.6111	DR_A0301	Methylamine utilization protein	TRUE	-0.13944	0.814905	0.851165	0.142958	-0.990605	0.117327	0.0717904	0.651735	0.073518
Q9RYL3	24.762	24.9278	24.0314	24.6754	25.4282	25.6328	25.9404	25.7801	26.1985	26.2106	25.8983	DR_A0299	Copper resistance protein, putative	FALSE	-0.40714	0.0864047	1.09621	0.000215177	-1.50335	2.85629e-05	0.000161455	0.327686	0.000853986
Q9RYL8	24.0965	24.6876	24.1268	24.6608	24.3557	24.861	24.5226	25.2065	25.2049	25.4646	25.1715	DR_A0294	bMG10 domain-containing protein	FALSE	-0.543875	0.0391887	0.343521	0.137952	-0.887396	0.00295802	0.00391233	0.311584	0.0716867
Q9RYL9	26.7415	27.3096	26.8564	26.667	27.0364	26.6912	26.586	26.8942	26.9764	26.8444	26.8692	DR_A0293	Alpha-2-macroglobulin homolog	FALSE	-0.0947231	0.599224	-0.0916418	0.583129	-0.00308125	0.986268	0.39115	0.581336	0.209458
Q9RYM0	21.1459	24.7157	24.1761	23.8873	24.3306	24.4639	24.1129	24.2704	24.3356	24.1334	24.0797	DR_A0292	Uncharacterized protein	TRUE	0.111559	0.868972	0.813177	0.211261	-0.701619	0.311457	0.158506	0.666235	0.0986405
Q9RYM2	27.1838	27.3413	27.2139	27.4892	27.1988	27.5601	27.1217	27.6857	27.2267	27.4276	27.5806	ftsH	ATP-dependent zinc metalloprotease FtsH	FALSE	-0.0200534	0.907899	0.0845007	0.600849	-0.104554	0.549788	0.25271	0.672824	0.214244
Q9RYM8	31.655	31.7643	31.4524	31.7977	31.6589	31.9871	32.284	32.277	32.4908	32.2306	32.4261	DR_A0283	Probable subtilase-type serine protease DR_A0283	FALSE	-0.330757	0.0841167	0.384397	0.0365033	-0.715154	0.00184044	0.00266425	0.327686	0.0263405
Q9RYM9	32.2873	32.0857	32.0522	32.1812	32.1503	32.114	32.5446	32.0149	32.5825	32.3804	32.0527	DR_A0282	Uncharacterized protein DR_A0282	FALSE	-0.132549	0.447718	0.054354	0.73376	-0.186903	0.290843	0.150927	0.508323	0.24602
Q9RYN0	27.3781	26.7229	26.798	26.7315	28.0538	28.1667	28.2541	28.3174	28.5334	28.0591	28.4046	DR_A0281	Uncharacterized protein	FALSE	-0.134338	0.487119	1.2904	1.55769e-05	-1.42474	1.27694e-05	0.000108047	0.526259	0.00021065
Q9RYN3	27.9356	27.8449	28.2205	28.2367	27.5501	27.4852	27.4831	27.4817	27.0922	27.4259	27.7199	DR_A0277	Malate synthase	FALSE	0.0874059	0.606842	-0.559366	0.00396327	0.646772	0.00255884	0.0035014	0.583294	0.00511549
Q9RYN4	24.0686	24.0539	23.8693	24.0472	24.0657	23.4267	23.2635	23.9512	23.2422	23.3758	23.8149	DR_A0276	Malate oxidoreductase	FALSE	0.199162	0.375246	-0.33297	0.123885	0.532131	0.0317284	0.0257973	0.482932	0.0658426
Q9RYN5	26.6508	25.6639	25.0057	25.3885	26.7924	26.9832	27.0265	26.546	27.1749	27.0671	26.5628	DR_A0275	Cytochrome C6, putative	FALSE	-0.0979236	0.774538	1.15978	0.00337913	-1.2577	0.00329424	0.00423893	0.641042	0.00458666
Q9RYN6	28.4219	27.559	27.6687	27.9143	27.9438	28.3933	28.0077	28.4593	28.1163	28.3325	28.6815	DR_A0274	Flavin monoamine oxidase-related protein	FALSE	-0.175716	0.467387	0.310069	0.179681	-0.485786	0.0622608	0.0432202	0.515895	0.0872425
Q9RYN8	25.1509	25.1685	25.3779	25.2284	24.5291	24.8794	24.7494	24.8475	24.8218	24.7806	24.8146	DR_A0272	Nicotinate phosphoribosyltransferase	FALSE	-0.0543382	0.671295	-0.480076	0.00171451	0.425737	0.00605286	0.00692534	0.606756	0.00288899
Q9RYP4	24.0631	24.1959	24.1294	24.0103	23.3324	23.0086	23.1101	23.1752	22.9103	22.9077	23.1694	DR_A0266	AAA domain-containing protein	FALSE	0.160791	0.233207	-0.943083	8.24376e-06	1.10387	3.90858e-06	7.66854e-05	0.416329	0.000158422
Q9RYP6	23.6594	24.8828	24.6664	23.8165	24.249	24.141	20.5247	24.3453	24.5005	24.4207	25.0585	DR_A0263	Branched-chain amino acid ABC transporter, periplasmic amino acid-binding protein	TRUE	-1.3449	0.126617	-0.941301	0.237016	-0.403599	0.628947	0.2828	0.352461	0.106973
Q9RYQ0	29.4134	29.7671	29.2613	29.1427	29.8173	29.5888	29.5357	29.9217	29.9555	29.9202	30.0764	DR_A0259	Catalase	FALSE	-0.268135	0.138667	0.319765	0.0645442	-0.587901	0.0051633	0.0060986	0.358109	0.0404928
Q9RYQ2	25.6778	25.6242	25.9154	25.7421	25.9255	26.2425	26.509	26.0999	26.1058	26.0425	26.0594	DR_A0257	Ankyrin-related protein	FALSE	0.125005	0.421915	0.45433	0.00771193	-0.329325	0.0509328	0.037292	0.504945	0.00823343
Q9RYQ7	22.9662	22.9931	21.0464	22.2015	23.4046	23.1388	23.0365	23.0708	23.4963	23.441	23.5872	DR_A0251	NADPH quinone oxidoreductase, putative	TRUE	-0.345473	0.396677	0.860909	0.0374954	-1.20638	0.0108449	0.0109794	0.491841	0.0267918
Q9RYQ8	23.9827	24.2349	24.5446	24.604	23.1667	23.5878	24.1157	22.9945	21.2006	22.5332	22.6506	DR_A0250	Acyl-CoA dehydrogenase, putative	TRUE	1.33805	0.00424732	-0.875373	0.0271739	2.21343	0.000105432	0.000355044	0.304961	0.021021
Q9RYR2	27.4461	27.5405	27.0586	27.5179	27.7429	26.9912	27.121	27.6511	27.8444	27.4917	28.0678	DR_A0246	Extracellular solute-binding protein, family 5	FALSE	-0.424757	0.0866867	-0.0142446	0.94674	-0.410513	0.0963294	0.0613947	0.327686	0.292206
Q9RYR7	27.3975	27.9663	27.6939	27.6406	26.9165	26.7862	27.2043	26.8311	27.189	26.9307	27.0868	DR_A0241	Beta lactamase-related protein	FALSE	-0.134331	0.425516	-0.740064	0.000503476	0.605733	0.00350842	0.00444854	0.505521	0.00136172
Q9RYR8	26.7591	26.8564	26.981	26.9386	25.9616	25.9172	26.2861	25.8501	25.4438	25.5217	25.9859	cobT	Nicotinate-nucleotide--dimethylbenzimidazole phosphoribosyltransferase	FALSE	0.353262	0.0549559	-0.880028	0.000138375	1.23329	1.44957e-05	0.000111013	0.313784	0.000691922
Q9RYS1	24.2142	23.8785	24.0505	23.7039	23.8592	23.4698	22.9503	23.4708	22.7118	22.833	23.1617	DR_A0237	Oxidoreductase	FALSE	0.535365	0.0312827	-0.524249	0.0243374	1.05961	0.000519897	0.00112259	0.311195	0.0191102
Q9RYS6	26.1583	25.5733	25.8207	25.8544	26.0012	26.2848	26.4689	26.6826	26.0618	26.2894	26.5066	DR_A0232	Oxidoreductase	FALSE	0.0734218	0.715051	0.507709	0.0178446	-0.434287	0.0494442	0.0365686	0.623972	0.0151877
Q9RYS7	24.9827	23.9996	24.3403	24.9914	24.2863	24.8345	24.6417	24.3689	20.7837	24.3824	24.5505	DR_A0231	Oxidoreductase	TRUE	1.29398	0.112699	-0.0456873	0.948634	1.33967	0.101941	0.0641955	0.343867	0.292543
Q9RYS8	26.0891	26.7346	26.3095	26.3229	27.0735	26.7482	26.688	26.4503	26.3605	26.681	26.3893	DR_A0230	DUF1990 domain-containing protein	FALSE	0.26309	0.193739	0.376004	0.0563504	-0.112914	0.563954	0.258471	0.399318	0.0366908
Q9RYU4	26.8359	26.8256	26.9485	26.9734	27.5456	26.941	26.8535	26.7969	26.9485	27.0964	26.8706	DR_A0214	NAD(P)H dehydrogenase (quinone)	FALSE	0.0623995	0.733141	0.138392	0.420209	-0.0759927	0.678395	0.299363	0.629864	0.163512
Q9RYU9	28.1001	28.5394	28.3407	28.276	27.9561	27.4077	28.1664	27.597	28.3536	27.9195	27.963	DR_A0207	GHL10 domain-containing protein	FALSE	-0.296872	0.170459	-0.53222	0.0164295	0.235348	0.269238	0.141572	0.386657	0.0143858
Q9RYV0	26.3279	26.1535	25.8698	25.9253	26.4812	26.743	26.1227	26.679	26.6751	26.7559	26.9192	DR_A0206	Oligoendopeptidase F, putative	FALSE	-0.276903	0.148474	0.437358	0.022904	-0.71426	0.00217798	0.00307379	0.367157	0.0182596
Q9RYV2	24.1193	24.522	25.04	25.1452	23.8707	23.9802	24.1429	23.7073	23.2662	23.4631	23.4338	DR_A0204	Response regulator	FALSE	0.537599	0.0419375	-0.781341	0.00420201	1.31894	0.000166206	0.000490172	0.311584	0.00532048
Q9RYV3	28.2125	29.0812	28.7702	28.2877	29.1333	29.3299	29.5244	29.6354	29.854	29.6078	29.5905	DR_A0203	Oxidoreductase, putative	FALSE	-0.278365	0.231336	0.817861	0.00214338	-1.09623	0.000452706	0.000999783	0.416191	0.00342434
Q9RYV4	26.3308	25.8859	25.9072	26.0542	25.9223	26.1538	26.2524	26.1237	26.3511	26.0174	26.1879	DR_A0202	Superoxide dismutase (SodC), Cu-Zn family	FALSE	-0.072443	0.640798	0.0685307	0.633619	-0.140974	0.370818	0.183217	0.596677	0.222882
Q9RYV5	26.7201	26.7033	26.6511	26.7122	26.6936	26.8305	26.614	26.9224	26.8282	26.8563	26.7487	nadE	NH(3)-dependent NAD(+) synthetase	FALSE	-0.0459301	0.697243	0.0684531	0.533523	-0.114383	0.341627	0.170211	0.618141	0.195103
Q9RYW5	22.9328	23.0744	23.479	23.4813	22.8952	22.9759	22.116	22.9451	21.2471	22.0993	23.051	DR_A0191	BcrAD_BadFG domain-containing protein	TRUE	0.600589	0.13871	-0.508795	0.171918	1.10938	0.0135427	0.0131652	0.358109	0.0843708
Q9RYW6	26.4551	26.611	26.3899	26.4036	26.3157	25.8848	25.9842	26.2033	26.5255	26.2842	26.5304	DR_A0190	Uncharacterized protein	FALSE	-0.349702	0.0313613	-0.367905	0.0173184	0.0182036	0.899705	0.37051	0.311195	0.0149137
Q9RYX2	24.4271	23.8803	24.0577	24.0841	24.0247	24.2614	24.0103	23.8753	24.3466	24.0641	24.1587	DR_A0182	Uncharacterized protein	FALSE	-0.146866	0.371217	-0.069352	0.643547	-0.0775143	0.632177	0.283715	0.482616	0.225289
Q9RYX4	24.709	24.3026	24.7249	24.9061	23.2068	23.2529	23.5748	23.2563	23.4471	23.1834	23.2369	guaD	Probable guanine deaminase	FALSE	0.0335586	0.842625	-1.338	3.58012e-06	1.37156	5.83513e-06	7.70478e-05	0.658114	0.000118836
Q9RYX6	25.975	25.3829	25.7369	25.7468	25.1841	25.5997	25.0785	25.5271	24.7874	25.446	25.5476	DR_A0178	Xanthine dehydrogenase, C-terminal subunit	FALSE	0.0870605	0.701855	-0.363064	0.105173	0.450124	0.0678282	0.0465407	0.619593	0.0585387
Q9RYY9	23.9467	23.8586	23.4457	23.7122	24.6096	24.3497	23.9359	24.385	24.1701	19.7826	24.3873	DR_A0164	Thioredoxin 1	TRUE	1.54004	0.109185	0.579256	0.492696	0.960788	0.299407	0.154024	0.343	0.185178
Q9RYZ6	25.399	25.9168	25.696	25.4236	25.5907	25.8356	26.0749	26.0647	26.7035	26.3536	26.3481	DR_A0157	Phosphate-binding protein	FALSE	-0.576947	0.00906485	0.282642	0.120939	-0.859589	0.000669945	0.0013147	0.304961	0.0648428
Q9RZ02	25.325	24.388	24.7969	25.1431	24.8106	24.4097	24.2713	24.5885	23.8894	24.1024	24.1445	hutU	Urocanate hydratase	FALSE	0.47458	0.0558715	-0.393259	0.0819506	0.867839	0.00254819	0.00349691	0.313784	0.0484965
Q9RZ03	27.3106	26.9731	26.8629	27.411	27.4829	27.7792	27.833	27.7464	27.6777	27.2767	27.887	DR_A0150	Uncharacterized protein	FALSE	0.0966058	0.619198	0.570978	0.00786853	-0.474372	0.0295509	0.0241919	0.588608	0.00835177
Q9RZ06	23.5403	23.1937	23.5693	23.4608	23.1631	23.1042	23.1498	23.4114	22.8856	22.9991	23.2982	hutH	Histidine ammonia-lyase	FALSE	0.146191	0.352368	-0.233881	0.122008	0.380072	0.0287722	0.0238007	0.472085	0.0652245
Q9RZ07	28.7576	28.9809	28.7091	28.6927	28.5835	28.7632	28.7908	28.4451	28.7723	28.8593	28.7595	DR_A0146	Uncharacterized protein	FALSE	-0.151358	0.273591	-0.139427	0.275869	-0.0119307	0.929171	0.378597	0.428545	0.119628
Q9RZ08	25.7507	26.305	25.9483	25.4553	26.3961	25.68	25.9578	25.8868	25.6982	25.7096	25.8408	DR_A0145	Peroxidase, putative	FALSE	0.230668	0.307579	0.115332	0.57476	0.115336	0.603046	0.273484	0.44969	0.206963
Q9RZ09	27.4303	27.4786	26.7407	26.4993	28.3081	28.4059	27.7975	28.2712	28.2457	28.2468	27.9854	DR_A0144	Uncharacterized protein	FALSE	0.036402	0.888572	1.15847	0.00050227	-1.12207	0.00112304	0.00188557	0.670656	0.00136172
Q9RZ10	26.7538	26.5824	26.8398	27.1323	26.7312	26.5994	26.5066	26.9019	26.1419	26.2456	26.8538	DR_A0143	3-hydroxyacyl-CoA dehydrogenase, putative	FALSE	0.271034	0.200894	-0.1423	0.456161	0.413334	0.0626862	0.043452	0.40272	0.174587
Q9RZ12	29.5585	29.5951	29.2493	29.6179	29.8655	29.4296	29.4742	29.481	29.5653	29.5203	29.3375	DR_A0141	Uncharacterized protein	FALSE	0.0881939	0.572288	0.0573691	0.690391	0.0308248	0.842476	0.352134	0.568094	0.235873
Q9RZ18	28.2099	28.2284	27.5431	27.5892	29.4974	30.2259	29.9369	30.1312	30.4316	30.1038	30.4174	DR_A0135	ABC transporter, periplasmic substrate-binding protein, putative	FALSE	-0.369743	0.141798	2.0552	1.61291e-06	-2.42494	6.88378e-07	4.08569e-05	0.358109	8.41309e-05
Q9RZ23	24.0844	24.1947	24.5761	24.3904	24.4566	24.0666	23.9815	23.9249	24.3761	24.5193	23.9598	DR_A0130	Methyltransferase, putative	FALSE	-0.177677	0.37119	-0.204007	0.272267	0.0263298	0.89253	0.367874	0.482616	0.118488
Q9RZ30	24.275	24.7288	24.2847	24.5817	24.0802	24.1111	24.4828	24.1847	24.1423	24.1938	24.6213	DR_A0123	Arsenate reductase	FALSE	-0.104448	0.566455	-0.25285	0.151177	0.148402	0.419085	0.202601	0.568062	0.0767636
Q9RZ33	23.1809	22.7867	23.3904	23.0591	23.1962	23.1785	22.9651	23.3555	20.8723	22.8344	22.9224	DR_A0120	Bac_luciferase domain-containing protein	TRUE	0.964131	0.0413674	0.0695563	0.859881	0.894574	0.0552567	0.0398007	0.311584	0.275402
Q9RZ49	23.824	23.5309	22.8481	23.3679	24.4696	24.7179	24.5757	24.3435	25.2177	24.7743	24.442	DR_A0105	Uncharacterized protein	FALSE	-0.284654	0.263674	1.13393	0.000401739	-1.41858	0.000123704	0.000396871	0.423371	0.00118295
Q9RZ56	20.9117	25.5415	24.901	24.6722	25.8805	20.0364	25.8713	25.1573	26.1156	25.7203	25.8309	DR_A0098	Uncharacterized protein	TRUE	-1.65261	0.274622	0.229767	0.865896	-1.88237	0.217159	0.118352	0.428545	0.275402
Q9RZ80	24.0584	24.7664	24.8578	24.5797	25.2626	24.7017	24.5018	24.4325	24.5409	24.6911	24.4974	DR_A0074	HTH cro/C1-type domain-containing protein	FALSE	0.148198	0.541823	0.159083	0.480716	-0.0108851	0.963933	0.386892	0.551995	0.182077
Q9RZ81	23.3459	23.1551	23.0704	22.7968	23.2299	23.7502	23.0331	23.2127	23.2524	23.0685	23.7381	DR_A0073	Cation-transporting P-type ATPase	FALSE	-0.046502	0.834502	0.2144	0.309952	-0.260902	0.255769	0.135389	0.656074	0.129805
Q9RZ82	24.3372	24.7556	24.3269	20.0621	24.2742	24.0732	24.2905	24.862	24.4094	24.4915	24.0767	DR_A0072	Glutaredoxin domain-containing protein	TRUE	0.0491097	0.958402	1.00454	0.263861	-0.95543	0.321949	0.162452	0.682642	0.116216
Q9RZ87	23.998	24.0704	24.5074	23.5732	24.1463	24.0727	24.0015	23.7141	23.6436	19.7485	24.1766	DR_A0067	CoA transferase, subunit B	TRUE	1.46075	0.106244	-0.0535846	0.945528	1.51433	0.0954625	0.0610882	0.341022	0.292079
Q9RZ89	30.6247	30.8489	30.4291	30.219	32.068	33.2617	32.1055	33.1742	33.8395	34.0812	33.2971	hup	DNA-binding protein HU	FALSE	-1.08688	0.00778364	2.12196	3.14097e-05	-3.20884	1.40845e-06	4.66221e-05	0.304961	0.00031857
Q9RZ90	25.9689	26.6145	26.2993	26.5883	26.848	26.6575	27.1551	26.7656	27.0959	26.9762	27.0224	DR_A0064	Serine protease, subtilase family	FALSE	-0.17496	0.354092	0.488825	0.0143565	-0.663786	0.00388807	0.00479515	0.472085	0.0130397
Q9RZ94	25.4636	25.7178	25.8556	25.892	25.2633	25.2283	25.3149	25.8844	25.9752	25.1087	25.4012	DR_A0060	AB hydrolase-1 domain-containing protein	FALSE	-0.0722831	0.759889	-0.309527	0.175872	0.237243	0.326246	0.164098	0.639	0.0857351
Q9RZ95	23.8734	23.4128	23.4821	23.4513	23.6559	23.9585	24.199	23.5337	24.039	23.8662	23.6425	DR_A0059	Uncharacterized protein	FALSE	-0.0124369	0.949258	0.281914	0.140027	-0.294351	0.152375	0.0885566	0.682547	0.0724185
Q9RZA1	25.6623	25.8951	25.9981	26.2545	25.4326	25.7318	25.4879	25.4071	25.7767	25.7282	25.7213	DR_A0053	Acetyl-CoA acetyltransferase	FALSE	-0.227202	0.165576	-0.43765	0.0105776	0.210448	0.196177	0.108873	0.381707	0.0105236
Q9RZA5	23.0654	22.5975	23.1506	23.5963	22.8988	22.6734	23.4895	23.2643	23.2928	23.086	22.8844	DR_A0049	Response regulator	FALSE	-0.00626485	0.980693	-0.0209427	0.930383	0.0146779	0.95479	0.385036	0.689819	0.28944
Q9RZA7	26.4303	25.7713	26.2267	26.2708	25.951	25.9963	25.9006	25.7366	25.0039	25.2253	25.7106	DR_A0047	Phospho-sugar mutase, putative	FALSE	0.582805	0.0140062	-0.278691	0.15834	0.861496	0.00127824	0.0020644	0.304961	0.0791974
Q9RZB0	24.4435	24.2718	24.7655	24.6074	24.6183	24.9403	24.8215	24.6197	24.6013	24.5564	24.8162	DR_A0044	dTDP-4-dehydrorhamnose reductase	FALSE	0.0919921	0.559566	0.227914	0.136331	-0.135922	0.393183	0.192863	0.563868	0.0710102
Q9RZB1	26.9862	26.986	27.2577	27.3981	28.0287	27.4622	27.4682	27.2687	27.2572	27.4345	27.234	DR_A0043	Lipopolysaccharide biosynthesis protein, putative	FALSE	0.248399	0.216127	0.4	0.0438079	-0.151602	0.439699	0.210038	0.406754	0.0301801
Q9RZB2	27.1841	27.0955	27.6123	27.4695	27.5123	27.3586	27.676	27.397	27.1168	27.1361	27.4071	DR_A0042	Glucose-1-phosphate thymidylyltransferase	FALSE	0.265945	0.124943	0.145643	0.346296	0.120303	0.46742	0.220836	0.352461	0.140804
Q9RZB3	28.1888	28.2843	28.3028	28.2741	28.5236	28.7644	28.5948	28.6913	28.251	28.458	28.5271	DR_A0041	dTDP-glucose 4,6-dehydratase	FALSE	0.231494	0.0782954	0.381021	0.00559437	-0.149527	0.235128	0.126008	0.327686	0.00654697
Q9RZB4	28.25	27.6339	27.8515	28.2035	28.4493	27.9897	28.0295	28.1226	27.9375	27.7857	28.4168	DR_A0040	First mannosyl transferase	FALSE	0.101131	0.635737	0.163052	0.414547	-0.0619216	0.771034	0.331614	0.596311	0.161712
Q9RZB5	24.3236	24.2996	23.8755	24.216	24.1113	24.1366	23.9101	24.2672	24.4624	24.112	24.3591	DR_A0039	Mannosyltransferase	FALSE	-0.204839	0.212554	-0.072345	0.623175	-0.132494	0.409857	0.199189	0.406754	0.220098
Q9RZC0	23.8489	23.3933	23.587	23.4311	22.6493	23.6222	23.6331	23.2032	23.7122	23.4955	23.4992	DR_A0034	UDP-galactose-lipid carrier transferase	FALSE	-0.292036	0.235637	-0.288131	0.208301	-0.00390514	0.986897	0.39115	0.416329	0.0977588
Q9RZC1	26.7908	26.6852	26.9475	26.8892	26.9042	26.9276	26.5683	27.0579	26.905	27.0858	26.955	DR_A0033	ExoP-related protein	FALSE	-0.117419	0.423806	0.0363249	0.786368	-0.153744	0.300192	0.154095	0.505521	0.258008
Q9RZC2	26.8508	26.4279	27.1608	27.0482	26.771	26.3855	26.389	26.3678	25.4599	25.8165	26.2751	DR_A0032	Mannose-1-phosphate guanylyltransferase	FALSE	0.62783	0.0189667	-0.393581	0.0889197	1.02141	0.000992876	0.00173322	0.306837	0.0512906
Q9RZC3	25.3979	25.3339	25.3031	25.3359	24.2748	24.4426	24.8723	24.904	24.4741	24.4906	24.6911	DR_A0031	Glucose-1-phosphate thymidylyltransferase, putative	FALSE	0.0715157	0.675967	-0.71924	0.000759542	0.790756	0.000665982	0.0013147	0.608997	0.00174421
Q9RZC4	24.1918	24.1953	24.2326	23.7861	24.4555	24.9751	24.219	24.6329	24.7279	25.0657	25.0239	DR_A0030	1-pyrroline-5-carboxylate dehydrogenase, putative	FALSE	-0.368509	0.0844062	0.469199	0.0245787	-0.837708	0.00131021	0.00210173	0.327686	0.019217
Q9RZC5	24.328	23.9126	24.5968	20.5619	24.0608	24.1351	23.9973	24.0211	24.2275	24.6733	24.1861	argD	Acetylornithine aminotransferase	TRUE	-0.308726	0.698833	0.703738	0.349473	-1.01246	0.219927	0.119531	0.618893	0.141937
Q9RZC7	25.1014	25.0705	25.0672	25.3652	24.4698	24.2216	24.4736	24.4107	24.1361	24.1705	24.4745	DR_A0027	Uncharacterized protein	FALSE	0.133584	0.355456	-0.757123	0.000118127	0.890706	5.7377e-05	0.000245439	0.472085	0.000644897
Q9RZD1	27.0684	26.954	27.1151	26.6572	26.6816	26.351	26.8335	26.6471	26.526	26.622	26.8545	DR_A0022	Uncharacterized protein	FALSE	-0.039208	0.814078	-0.320417	0.0577247	0.281209	0.112785	0.069821	0.651699	0.0373702
Q9RZD6	28.8775	28.8287	28.822	29.0426	28.7498	28.7257	28.6163	28.7859	28.2257	28.4851	28.6461	DR_A0013	Ferredoxin-nitrite reductase	FALSE	0.267163	0.0671054	-0.173281	0.181795	0.440444	0.00667028	0.00752299	0.327686	0.0880349
Q9RZD7	24.9052	24.659	24.8673	24.7462	24.2859	23.9975	23.9939	23.9776	22.8024	23.7019	23.6772	DR_A0012	Uncharacterized protein	FALSE	0.669873	0.00911363	-0.730731	0.0034242	1.4006	4.32466e-05	0.000207417	0.304961	0.00463062
Q9RZE3	26.3715	25.9607	26.5962	26.1088	26.6418	28.862	27.3357	28.9817	29.4862	29.247	28.7768	DR_A0006	Polyketide_cyc domain-containing protein	FALSE	-1.21468	0.0362645	1.696	0.00432505	-2.91069	0.000150798	0.000461947	0.311584	0.00538972
Q9RZE4	27.2224	27.6131	27.6623	27.4829	26.7401	26.9168	26.5539	27.0196	26.7824	27.0195	27.1466	DR_A0005	Alcohol dehydrogenase, zinc-containing	FALSE	-0.175198	0.30728	-0.687581	0.000921657	0.512383	0.009893	0.0102117	0.44969	0.00197954
Q9RZE6	25.0392	24.5438	25.6254	25.4767	24.8682	24.9958	24.7215	24.9782	24.6843	24.3823	24.8045	DR_A0003	Succinate-semialdehyde dehydrogenase	FALSE	0.26722	0.286236	-0.280341	0.230401	0.547561	0.0428177	0.0325537	0.434493	0.105049
Q9RZE7	27.024	26.985	27.1616	26.9145	26.6065	26.25	26.8488	26.3284	26.6089	26.4503	26.2687	parB2	Probable chromosome 2-partitioning protein ParB	FALSE	0.0657557	0.696597	-0.512881	0.00652577	0.578636	0.00503374	0.00597529	0.618141	0.00728711
Q9RZE8	25.1383	24.7816	24.8601	24.9019	25.0219	25.3246	25.2981	25.1125	25.1277	25.1254	25.1475	DR_A0001	Chromosome partitioning ATPase, putative, ParA family	FALSE	0.0557424	0.677575	0.268828	0.0487062	-0.213085	0.131585	0.0785101	0.609787	0.0327513
Q9RZG0	24.9062	25.1843	25.0225	25.0661	25.8429	24.5977	24.9363	25.1791	25.9398	25.7294	25.6705	DR_C0027	Uncharacterized protein	FALSE	-0.640912	0.0244878	0.0942151	0.685604	-0.735127	0.0124409	0.0122811	0.31078	0.235094
Q9RZG1	24.2389	24.6026	24.4779	24.5095	24.5282	24.0912	24.8656	24.0162	24.4335	24.3784	23.9185	DR_C0026	Uncharacterized protein	FALSE	0.131818	0.56187	-0.081947	0.6956	0.213765	0.353156	0.175587	0.565506	0.236923
Q9RZG2	24.5349	25.2888	25.1394	25.0968	25.1113	24.3157	24.9641	24.1029	24.6215	24.6744	24.3432	DR_C0025	Chromosome partitioning protein, putative, ParA family	FALSE	0.0771018	0.777614	-0.391474	0.141481	0.468576	0.1071	0.0668243	0.641042	0.0729869
Q9RZG9	22.7252	21.4524	23.336	23.1296	23.184	23.7667	24.3271	23.8725	23.6124	23.4848	23.6988	DR_C0016	NAGPA domain-containing protein	TRUE	0.188921	0.651719	1.1268	0.0127517	-0.937876	0.0424867	0.0324333	0.600006	0.012031
Q9RZH0	26.2816	26.6826	26.303	26.2108	25.8725	25.2413	25.6074	25.7045	25.992	25.8151	26.0147	DR_C0015	PQQ_3 domain-containing protein	FALSE	-0.334149	0.0815004	-0.763071	0.000669749	0.428922	0.0318431	0.0258104	0.327686	0.00164346
Q9RZH5	23.511	24.0822	23.4959	23.0427	22.6822	23.4193	20.7395	21.8458	23.1407	22.6309	22.3815	DR_C0009	KAP NTPase domain-containing protein	TRUE	-0.545967	0.321284	-1.36122	0.0178091	0.815254	0.149627	0.0872797	0.459046	0.0151877
Q9RZI6	22.9494	22.7224	22.852	21.4869	23.4259	24.1525	23.3915	23.2956	23.5233	23.7563	23.4451	DR_B0142	Uncharacterized protein	TRUE	-0.00852952	0.980446	1.0637	0.0064776	-1.07223	0.00959501	0.010035	0.689819	0.00728711
Q9RZK2	31.0024	31.7206	31.1577	30.72	31.7544	32.2495	32.5165	32.2199	33.1896	32.96	32.7202	DR_B0125	Iron ABC transporter, periplasmic substrate-binding protein	FALSE	-0.771563	0.0103865	1.03485	0.000986721	-1.80642	1.9653e-05	0.000131432	0.304961	0.0020349
Q9RZK3	26.6929	26.1735	26.4207	26.3278	26.2688	25.6132	26.1046	25.7883	25.7183	25.8668	25.7417	DR_B0124	Iron-chelator utilization protein, putative	FALSE	0.168132	0.373499	-0.459961	0.0196683	0.628093	0.00553437	0.00647524	0.482895	0.0163833
Q9RZL6	23.1892	23.4653	22.9131	21.002	23.2361	23.5151	23.2933	23.5033	23.563	23.7032	23.6662	DR_B0109	Ribonucleoside-diphosphate reductase, beta chain	TRUE	-0.257166	0.59474	0.74458	0.115393	-1.00175	0.0569119	0.0406359	0.580364	0.0627659
Q9RZL7	24.4639	24.1968	24.4471	24.3946	24.0541	24.3435	23.6041	24.0181	23.4089	24.1273	24.1469	DR_B0108	Ribonucleoside-diphosphate reductase	FALSE	0.110553	0.620139	-0.37068	0.092565	0.481233	0.049086	0.0364742	0.588608	0.0529748
Q9RZL9	22.4961	22.8488	22.5304	22.4019	22.8269	22.8295	23.1387	22.8478	22.8966	23.0169	23.2	DR_B0106	HotDog ACOT-type domain-containing protein	FALSE	-0.127125	0.412406	0.34142	0.0316187	-0.468546	0.00975866	0.0101392	0.499977	0.0234651
Q9RZN1	25.3278	25.4407	25.2917	25.5148	25.2018	25.931	25.6614	25.7793	26.5564	26.3715	26.1234	dps2	DNA protection during starvation protein 2	FALSE	-0.70704	0.00266273	0.249627	0.16609	-0.956667	0.000297854	0.000725265	0.304961	0.0822888
Q9RZN4	26.0117	26.4347	26.4409	25.891	26.4752	25.8679	26.4692	26.5046	26.5432	26.4812	26.3447	DR_B0089	Uncharacterized protein	FALSE	-0.127136	0.53765	0.134666	0.481938	-0.261802	0.217352	0.118352	0.551995	0.182162
Q9RZP7	25.0648	24.5655	24.6255	24.8457	24.6451	24.5329	23.7519	24.6474	25.1012	24.6816	24.5656	DR_B0073	PTS system, fructose-specific IIBC component	FALSE	-0.388476	0.135221	-0.381073	0.115719	-0.00740324	0.975986	0.388773	0.358109	0.0627816
Q9RZQ1	23.9984	24.283	24.2318	23.5783	24.475	24.0702	24.6212	24.1714	24.7616	24.4281	24.5206	DR_B0069	Serine protease, subtilase family	FALSE	-0.235675	0.269149	0.311542	0.125186	-0.547217	0.021023	0.0184768	0.426421	0.0661488
Q9RZQ2	24.5959	25.0771	24.6473	24.3601	24.4054	23.8127	24.94	23.8678	24.3759	23.9856	24.3013	DR_B0068	Uncharacterized protein	FALSE	0.0355523	0.899305	-0.413657	0.132727	0.449209	0.130866	0.0782588	0.672146	0.06943
Q9RZQ3	28.4528	28.6933	28.5052	28.6574	30.5045	30.5302	30.7899	30.599	30.9938	30.7855	30.5413	DR_B0067	Extracellular nuclease, putative	FALSE	-0.167613	0.264134	2.02876	1.37974e-08	-2.19638	1.34777e-08	6.39947e-06	0.423371	5.0378e-06
Q9RZS3	27.7772	28.6101	28.2366	27.8897	28.1381	27.7065	27.9295	27.7297	28.191	27.9895	27.9127	DR_B0041	Uncharacterized protein	FALSE	-0.155094	0.465365	-0.252443	0.210999	0.0973491	0.644177	0.28774	0.515895	0.0986405
Q9RZS4	23.06	23.867	24.2097	23.9702	23.8451	23.7229	23.5647	23.4654	23.6309	23.8744	23.9799	DR_B0040	Uncharacterized protein DR_B0040	FALSE	-0.178875	0.477307	-0.127156	0.583412	-0.0517194	0.835363	0.350085	0.521374	0.209458
Q9RZS5	26.1708	26.2403	26.0137	26.0318	26.0312	26.0803	26.2984	26.2299	26.4129	26.3333	26.2772	DR_B0039	Uncharacterized protein	FALSE	-0.18122	0.163435	0.0457906	0.690859	-0.227011	0.0884725	0.0575458	0.380445	0.235873
Q9RZS7	23.5427	23.8385	23.9373	20.294	24.7931	24.5593	24.6564	24.6306	25.0079	24.5806	24.7098	DR_B0037	DUF11 domain-containing protein	TRUE	-0.106291	0.885779	1.75672	0.0242366	-1.86301	0.0263543	0.0221087	0.669846	0.0191102
Q9RZT2	26.845	26.2138	26.8282	26.8175	26.4832	26.7268	26.8202	26.7928	26.631	26.6623	26.7234	DR_B0031	Chromosome partitioning ATPase, putative, ParA family	FALSE	0.0335137	0.848819	0.0296183	0.855598	0.0038954	0.982307	0.390308	0.659321	0.275001
Q9RZT3	25.4791	25.6639	25.5326	25.4878	25.5467	25.4017	25.5545	25.2015	25.6164	25.538	25.1853	DR_B0030	Chromosome partitioning protein, ParB family	FALSE	-0.0204489	0.890692	-0.114729	0.412501	0.0942802	0.530146	0.245345	0.670797	0.161258
Q9RZT7	23.903	24.8119	24.4054	21.0232	24.3171	23.6165	24.0719	24.6944	24.5179	24.6997	24.6661	DR_B0026	Sigma-B regulator RsbT	TRUE	-0.452951	0.547576	0.639074	0.364874	-1.09202	0.163415	0.0935981	0.554553	0.146241
Q9RZU0	24.2938	23.6105	23.71	23.9768	23.3087	24.0635	24.0169	23.4745	23.4843	23.6543	23.6434	DR_B0023	Hydrolase_4 domain-containing protein	FALSE	0.121931	0.597091	-0.181847	0.399525	0.303778	0.202824	0.112113	0.581297	0.157026
Q9RZU5	24.7926	25.1264	24.8633	24.8164	24.8097	24.115	24.4554	23.9648	24.4895	24.0471	23.9438	hmuV	Hemin import ATP-binding protein HmuV	FALSE	0.176099	0.430705	-0.563421	0.0169228	0.73952	0.00583665	0.00675941	0.505521	0.0146769
Q9RZU7	28.7417	28.9748	28.0983	28.1381	29.8559	30.1275	30.3433	30.3772	30.7325	30.5987	30.4169	DR_B0014	Hemin ABC transporter, periplasmic hemin-binding protein, putative	FALSE	-0.406745	0.107879	1.68775	9.67619e-06	-2.09449	2.65582e-06	7.00575e-05	0.343	0.000160593
Q9RZU9	23.6771	23.7279	24.2756	23.7506	24.1232	24.151	23.9458	24.0281	24.1254	23.9878	23.9787	cobQ	Cobyric acid synthase	FALSE	0.0313973	0.845566	0.204245	0.189406	-0.172847	0.296186	0.152698	0.658798	0.091116
Q9RZV2	25.6214	25.2011	25.2197	25.1353	25.3109	25.2165	24.8868	25.1911	24.7053	25.0706	25.2321	cbiA	Cobyrinate a,c-diamide synthase	FALSE	0.148665	0.419007	-0.143049	0.401544	0.291714	0.128283	0.0772008	0.5046	0.15765
Q9RZV3	26.874	27.1598	26.8404	26.8073	28.4731	28.1142	27.8869	28.3391	28.1929	28.7009	28.145	DR_B0008	Cob(I)alamin adenosyltransferase	FALSE	-0.142948	0.463709	1.28297	1.75935e-05	-1.42592	1.35962e-05	0.000109419	0.515247	0.000229424
Q9RZV4	29.7873	30.0291	29.1978	29.2454	30.6186	31.919	31.7812	31.9514	32.7464	32.4937	32.192	DR_B0007	Metal binding protein, putative	FALSE	-0.909835	0.0210038	2.0026	5.77079e-05	-2.91243	3.9571e-06	7.66854e-05	0.31078	0.000390198
Q9RZV8	25.6928	25.9309	25.8565	26.4286	26.4841	26.4183	26.3285	26.9377	26.3877	26.7542	26.9008	DR_B0002	Probable plasmid-partitioning protein ParB	FALSE	-0.138731	0.531769	0.564922	0.0165687	-0.703653	0.00772636	0.00845306	0.548857	0.0144729
Q9RZV9	25.4171	25.3671	20.4955	24.7816	24.7446	25.4215	25.3016	25.1015	25.3312	25.2933	25.4759	DR_B0001	Chromosome partitioning ATPase, putative, ParA family	TRUE	-0.224467	0.822254	1.12698	0.238637	-1.35145	0.194108	0.108176	0.653847	0.107522
Q9X719	24.8878	24.6817	24.6067	24.4061	24.3976	24.3277	24.7728	24.1929	24.4537	24.1014	24.2086	ruvB	Holliday junction ATP-dependent DNA helicase RuvB	FALSE	0.168189	0.352527	-0.222803	0.192651	0.390992	0.0459427	0.0345166	0.472085	0.0917105
Q9ZNA2	24.8019	25.2051	24.7893	24.4454	25.7238	25.6593	25.6327	25.9539	25.7431	25.3824	25.6643	recR	Recombination protein RecR	FALSE	0.145843	0.439868	0.932009	0.000202243	-0.786165	0.00131578	0.00210356	0.507056	0.00084339
