# Supplementary material for: Proteomic Response of Deinococcus radiodurans to Short-Term Real Microgravity during Parabolic Flight Reveals Altered Abundance of Proteins Involved in Stress Response and Cell Envelope Functions
Source: Life (Basel). 2021 Dec 24;12(1):23. doi: 10.3390/life12010023 (PMC8779699; doi:10.3390/life12010023)
Supplement: Supplementary file 1 [file life-12-00023-s001.zip › Table S2 List of proteins with significantly decreased abundance in D. radiodurans ex-posed to microgravity during parabolic flight from the 0g vs GC contrast. Proteins are grouped.xlsx]

## Sheet: Tabelle1
Table 3. List of proteins with significantly decreased abundance in D. radiodurans exposed to microgravity during parabolic flight from the 0g vs GC contrast. Proteins are grouped by functional category.
Protein Name	Gene Name	Log2 Fold Change
General metabolism
Oxidoreductase, short-chain dehydrogenase/reductase family	DR_0411	-2.52
Pyridoxine/pyridoxamine 5-phosphate oxidase	pdxH	-2.34
Ribose-phosphate pyrophosphokinase	prs	-2.32
Adenylyl-sulfate kinase	cysC	-2.16
Protein translation inhibitor, putative	DR_2512	-2.13
Acyl-CoA-binding protein	DR_0166	-2.08
NMT1 domain-containing protein	DR_0268	-2.07
N-acetyltransferase domain-containing protein	DR_0797	-2.05
ABC transporter, periplasmic substrate-binding protein, putative	DR_1277	-1.9
N-acetyltransferase domain-containing protein	DR_1917	-1.61
S-layer-like array-related protein	DR_1185	-1.57
Ferredoxin	DR_2075	-1.56
Acetyl-CoA acetyltransferase	DR_1072	-1.54
Acetyl-coenzyme A carboxylase carboxyl transferase subunit beta	accD	-1.54
5-hydroxyisourate hydrolase	DR_1161	-1.47
Endopeptidase-related protein	DR_1749	-1.47
EF-hand domain-containing protein	DR_2551	-1.46
Cob(I)alamin adenosyltransferase	DR_B0008	-1.43
Nucleoside diphosphate kinase	ndk	-1.4
Acyl-CoA dehydrogenase	DR_1318	-1.38
Pyrroline-5-carboxylate reductase	proC	-1.28
Serine protease, subtilase family, N-terminal	DR_2325	-1.25
Purine/pyrimidine phosphoribosyltransferase-related protein	DR_0568	-1.22
VOC domain-containing protein	DR_2022	-1.22
Response regulator	DR_1418	-1.2
Lipoyl synthase	lipA	-1.13
Oxidoreductase, putative	DR_A0203	-1.1
Uncharacterized protein	DR_B0142	-1.07
Uncharacterized protein	DR_1139	-1.05
2`,3`-cyclic-nucleotide 2`-phosphodiesterase	DR_1736	-1.04
Methionine aminopeptidase	map	-1.04
Cyclic pyranopterin monophosphate synthase	moaC	-1.02
Lipase, putative	DR_0821	-1.01
Ribonucleoside-diphosphate reductase, beta chain	DR_B0109	-1
Response regulator PilH, putative	DR_A0350	-0.93
Molybdenum cofactor biosynthesis protein B	DR_1292	-0.92
Adenylate kinase	adk	-0.89
1-pyrroline-5-carboxylate dehydrogenase, putative	DR_A0030	-0.84
Phosphoribosylaminoimidazole-succinocarboxamide synthase	purC	-0.83
Glyceraldehyde-3-phosphate dehydrogenase	DR_1343	-0.82
2-C-methyl-D-erythritol 2,4-cyclodiphosphate synthase	ispF	-0.8
PPK2 domain-containing protein	DR_0132	-0.78
Enoyl-CoA hydratase, putative	DR_0114	-0.76
Flavin prenyltransferase UbiX	ubiX	-0.75
GHL10 domain-containing protein	DR_2412	-0.75
Fumarate hydratase class II	fumC	-0.73
Probable subtilase-type serine protease DR_A0283	DR_A0283	-0.72
Oligoendopeptidase F, putative	DR_A0206	-0.71
Glyco_trans_2-like domain-containing protein	DR_1080	-0.71
N-acetyltransferase domain-containing protein	DR_0608	-0.71
Cationic outer membrane protein OmpH, putative	DR_0989	-0.71
3-oxoacyl-[acyl-carrier-protein] reductase	DR_1943	-0.7
Serine protease, subtilase family	DR_1459	-0.7
Ferrous iron transport protein A	DR_1220	-0.7
Chorismate mutase/prephenate dehydratase	DR_1147	-0.69
Citrate synthase	gltA	-0.69
Epimerase domain-containing protein	DR_1980	-0.67
Serine protease, subtilase family	DR_A0064	-0.66
Acyl carrier protein	acpP	-0.64
MazG protein	DR_1183	-0.64
Probable 3-hydroxybutyryl-CoA dehydrogenase	hbd	-0.64
Periplasmic serine protease, HtrA/DegQ/DegS family	DR_0327	-0.64
S-adenosylmethionine synthase	metK	-0.62
5`-nucleotidase family protein	DR_0505	-0.62
Serine hydroxymethyltransferase	glyA	-0.6
Imidazole glycerol phosphate synthase subunit HisH	hisH	-0.59
Uracil phosphoribosyltransferase	upp	-0.59
3-isopropylmalate dehydrogenase	leuB	-0.57
Serine protease, subtilase family	DR_1536	-0.55
Serine protease, subtilase family	DR_B0069	-0.55
DegV domain-containing protein DR_0500	DR_0500	-0.54
Phosphoribosylformylglycinamidine synthase subunit PurS	purS	-0.54
Proline dehydrogenase	DR_0814	-0.54
NADH dehydrogenase II	DR_0950	-0.53
Oligosaccharide deacetylase, putative	DR_1604	-0.53
Porphobilinogen deaminase	hemC	-0.53
ABC transporter, periplasmic substrate-binding protein, putative	DR_1655	-0.51
Aspartate-semialdehyde dehydrogenase	asd	-0.49
Uncharacterized protein	DR_0988	-0.49
Biotin carboxylase	DR_0117	-0.47
HotDog ACOT-type domain-containing protein	DR_B0106	-0.47
Nudix hydrolase domain-containing protein	DR_0876	-0.47
Probable transaldolase	tal	-0.47
Cytidine deaminase	DR_2177	-0.46
Uncharacterized peptidase DR_1070	DR_1070	-0.46
Aminopeptidase	DR_0236	-0.45
Nucleic acid-binding protein, putative, HRDC family	DR_2444	-0.43
Amidase, putative	DR_1377	-0.39
dITP/XTP pyrophosphatase	DR_0179	-0.37
Aldose epimerase family protein	DR_0747	-0.36
Ferrochelatase	hemH	-0.35
Hydrolase, putative	DR_2535	-0.35
Biotin carboxyl carrier protein of acetyl-CoA carboxylase	DR_0118	-0.35
Glutamate-1-semialdehyde 2,1-aminomutase	hemL	-0.34
Uroporphyrinogen decarboxylase	hemE	-0.3
Indole-3-glycerol phosphate synthase	trpC	-0.27
Cytochrome c biogenesis protein, thiol:disulfide interchange protein	DR_0345	-0.24
Membrane Proteins
Biopolymer transport protein, putative	DR_0457	-3.77
Metal binding protein, putative	DR_B0007	-2.91
Extracellular solute-binding protein, family 5	DR_1955	-2.81
Extracellular solute-binding protein, family 5	DR_1290	-2.8
V-type ATP synthase, K subunit	DR_0696	-2.46
ABC transporter, periplasmic substrate-binding protein, putative	DR_A0135	-2.42
Maltose ABC transporter, periplasmic maltose-binding protein	DR_0561	-2.25
CoA_binding domain-containing protein	DR_0556	-2.11
Hemin ABC transporter, periplasmic hemin-binding protein, putative	DR_B0014	-2.09
Cytochrome complex iron-sulfur subunit, putative	DR_0435	-1.94
Uncharacterized protein	DR_2319	-1.84
Carboxyl-terminal protease, putative	DR_1551	-1.82
Iron ABC transporter, periplasmic substrate-binding protein	DR_B0125	-1.81
Amino acid ABC transporter, periplasmic amino acid-binding protein	DR_2610	-1.64
V-type ATP synthase subunit D	atpD	-1.57
Peptide ABC transporter, periplasmic peptide-binding protein, putative	DR_0363	-1.56
DinB_2 domain-containing protein	DR_0582	-1.44
Amino acid ABC transporter, periplasmic amino acid-binding protein	DR_0564	-1.33
Iron ABC transporter, periplasmic substrate-binding protein, putative	DR_2588	-1.3
Probable ABC transporter-binding protein DR_1438	DR_1438	-1.3
Haem_bd domain-containing protein	DR_1439	-1.3
Cytochrome C6, putative	DR_A0275	-1.26
Probable ABC transporter-binding protein DR_1571	DR_1571	-1.25
Probable type IV piliation system protein DR_0774	DR_0774	-1.18
Branched-chain amino acid ABC transporter, periplasmic amino acid-binding protein	DR_1038	-1.13
Membrane lipoprotein	DR_2070	-1.13
Endoglucanase, putative	DR_0229	-1.11
Branched-chain amino acid ABC transporter, periplasmic amino acid-binding protein	DR_2122	-1.09
Amino acid ABC transporter, periplasmic amino acid-binding protein	DR_2278	-1.08
Uncharacterized protein	DR_0738	-1.03
V-type ATP synthase subunit I	atpI	-0.99
Immunogenic protein	DR_1649	-0.98
Uncharacterized protein	DR_0863	-0.94
Uncharacterized protein	DR_0116	-0.94
Amino acid ABC transporter, ATP-binding protein	DR_1648	-0.89
Phosphate-binding protein	DR_A0157	-0.86
SLH family protein	DR_1124	-0.83
ABC transporter, periplasmic substrate-binding protein, solute-binding family 1	DR_0262	-0.82
RCK C-terminal domain-containing protein	DR_1148	-0.76
Uncharacterized protein	DR_1407	-0.65
Penicillin-binding protein 1B McrB, putative	DR_1417	-0.47
Pilin, type IV, putative	DR_1233	-0.47
Uncharacterized protein	DR_0554	-0.46
PHB domain-containing protein	DR_2143	-0.44
Branched-chain amino acid ABC transporter, periplasmic amino acid-binding protein, putative	DR_0788	-0.34
Outer membrane protein	DR_0379	-0.34
B-cell receptor associated protein-related protein	DR_0482	-0.33
Translation, Ribosomes, and rRNA
Ribosome-binding factor A	rbfA	-4.49
50S ribosomal protein L20	rplT	-3.5
S1 motif domain-containing protein	DR_1754	-3.19
50S ribosomal protein L19	rplS	-3.14
50S ribosomal protein L23	rplW	-3.1
50S ribosomal protein L5	rplE	-3.03
50S ribosomal protein L27	rpmA	-2.57
30S ribosomal protein S3	rpsC	-2.44
50S ribosomal protein L21	rplU	-2.43
30S ribosomal protein S6	rpsF	-2.41
50S ribosomal protein L18	rplR	-2.33
50S ribosomal protein L17	rplQ	-2.23
30S ribosomal protein S16	rpsP	-2.23
50S ribosomal protein L3	rplC	-2.18
50S ribosomal protein L28	rpmB	-1.81
Elongation factor Tu	tufA	-1.75
30S ribosomal protein S7	rpsG	-1.71
50S ribosomal protein L25	rplY	-1.69
Ribosomal silencing factor RsfS	rsfS	-1.6
Putative pre-16S rRNA nuclease	DR_2509	-1.59
30S ribosomal protein S15	rpsO	-1.49
50S ribosomal protein L4	rplD	-1.47
30S ribosomal protein S5	rpsE	-1.41
30S ribosomal protein S18	rpsR	-1.35
30S ribosomal protein S13	rpsM	-1.26
50S ribosomal protein L9	rplI	-1.25
50S ribosomal protein L11	rplK	-1.16
50S ribosomal protein L14	rplN	-1.09
50S ribosomal protein L6	rplF	-1.01
50S ribosomal protein L22	rplV	-0.84
50S ribosomal protein L24	rplX	-0.78
50S ribosomal protein L1	rplA	-0.75
50S ribosomal protein L10	rplJ	-0.63
30S ribosomal protein S17	rpsQ	-0.58
RNA methyltransferase, TrmH family	DR_0748	-0.5
Ribosome-binding ATPase YchF	ychF	-0.49
30S ribosomal protein S9	rpsI	-0.43
DNA damage & repair, DNA processing
Extracellular nuclease, putative	DR_B0067	-2.2
Uncharacterized protein	DR_0146	-0.99
Single-stranded DNA-binding protein DdrB	ddrB	-0.9
Recombination protein RecR	recR	-0.79
Probable plasmid-partitioning protein ParB	DR_B0002	-0.7
Chromosomal replication initiator protein DnaA	dnaA	-0.7
Transcription
Cold shock protein, CSD family	DR_0907	-4.65
DNA-binding protein HU	hup	-3.21
DNA-binding response regulator	DR_2415	-3.01
Transcriptional repressor, TetR family	DR_2396	-1.42
Nitrogen regulatory protein P-II	DR_0692	-1.26
DNA-binding response regulator	DR_2418	-1.14
Histidine utilization repressor HutC, putative	DR_0265	-1.02
Peptidyl-tRNA hydrolase	pth	-0.85
Transcriptional regulator, TetR family	DR_2148	-0.85
Transcription antitermination protein NusB	nusB	-0.76
Transcriptional regulator	DR_2362	-0.62
Transcriptional regulator, TetR family	DR_1384	-0.59
Transcriptional regulator, AsnC family	DR_2287	-0.53
DNA-directed RNA polymerase subunit omega	rpoZ	-0.41
Transcriptional regulator, AsnC family	DR_1894	-0.4
Response regulator	DR_0743	-0.35
Cell cycle and cell shape
N-acetylmuramoyl-L-alanine amidase	DR_2394	-3.63
Uncharacterized protein	DR_0938	-2.34
FemA-related protein	DR_1062	-1.66
Penicillin-binding protein 2	DR_1868	-1.39
Gliding motility protein	DR_0853	-1.13
Pilin, type IV, putative	DR_0548	-1.06
Hexagonally packed intermediate-layer surface protein	hpi	-0.88
Cell division topological specificity factor	minE	-0.78
N-acetylmuramoyl-L-alanine amidase-related protein	DR_2567	-0.59
Stress response
General Stress response
co-chaperonin GroES	groES	-2.06
copper resistance protein	DR_A0299	-1.5
cyclophilin-type peptidyl-prolyl cis-trans isomerase	DR_1893	-1.35
periplasmic divalent cation tolerance protein	DR_2294	-1.29
Desiccation/radiation resistance protein	DR_1769	-1.26
FKBP-type peptidyl-prolyl cis-trans isomerase	DR_1839	-1.06
peptide methionine sulfoxide reductase	DR_1849	-1.04
Dps family DNA-binding stress response protein	DR_B0092	-0.96
protease I	DR_1199	-0.83
cyclophilin-type peptidyl-prolyl cis-trans isomerase	DR_0237	-0.78
hypothetical protein	DR_1372	-0.73
phage shock protein A	DR_1473	-0.63
Dps family DNA-binding stress response protein	DR_2263	-0.45
bacterioferritin comigratory protein	DR_1209	-0.39
bacterioferritin comigratory protein	DR_0846	-0.3
Oxidative stress response
Mn family superoxide dismutase	DR_1279	-3.37
electron transfer flavoprotein subunit beta	DR_0971	-1.68
hypothetical protein	DR_0560	-1.35
catalase	DR_A0259	-0.59
Oxidoreductase, short-chain dehydrogenase/reductase family	DR_1467	-0.58
hypothetical protein	DR_2623	-0.57
organic hydroperoxide resistance protein	DR_1857	-0.5
flavin monoamine oxidase-like protein	DR_A0274	-0.49
oxidoreductase	DR_A0232	-0.43
catalase	DR_1998	-0.42
Osmotic stress response
osmotically inducible protein C	DR_1538	-1.91
