# Supplementary material for: Proteomic Response of Deinococcus radiodurans to Short-Term Real Microgravity during Parabolic Flight Reveals Altered Abundance of Proteins Involved in Stress Response and Cell Envelope Functions
Source: Life (Basel). 2021 Dec 24;12(1):23. doi: 10.3390/life12010023 (PMC8779699; doi:10.3390/life12010023)
Supplement: Supplementary file 1 [file life-12-00023-s001.zip › Table S3 Statistical Analysis Output Data.xlsx]

## Sheet: GeneralMetabolism_up_KEGG
#term ID	term description	observed count	background count	false discovery rate	proteins IDs	Gene Names
General Metabolism Upregulated
dra01100	Metabolic pathways	86	439	5.76e-33	243230.DR_0024,243230.DR_0032,243230.DR_0035,243230.DR_0044,243230.DR_0073,243230.DR_0078,243230.DR_0083,243230.DR_0183,243230.DR_0215,243230.DR_0217,243230.DR_0256,243230.DR_0264,243230.DR_0294,243230.DR_0325,243230.DR_0332,243230.DR_0386,243230.DR_0405,243230.DR_0443,243230.DR_0451,243230.DR_0501,243230.DR_0651,243230.DR_0674,243230.DR_0678,243230.DR_0684,243230.DR_0789,243230.DR_0828,243230.DR…	purK,DR_0032,purA,menC,pta,argC,DR_0083,DR_0183,DR_0215,DR_0217,DR_0256,DR_0264,DR_0294,mdh,DR_0332,ispG,DR_0405,DR_0443,DR_0451,pyrD,DR_0651,argG,argH,carA,DR_0789,DR_0828,DR_0878,trpA,DR_0951,DR_0952,DR_1001,DR_1084,buk,ilvD,panC,aroE,accA,ppc,purM,DR_1410,hisG,DR_1451,DR_1452,DR_1487,pyrH,ilvC,zwf,leuD1,DR_1674,DR_1692,DR_1703,argJ,pgi,leuC2,gcvP,gcvH,proA,guaB,DR_1945,DR_1960,DR_1967,DR_2032,…
dra01110	Biosynthesis of secondary metabolites	47	234	1.18e-15	243230.DR_0024,243230.DR_0032,243230.DR_0044,243230.DR_0078,243230.DR_0083,243230.DR_0183,243230.DR_0256,243230.DR_0264,243230.DR_0325,243230.DR_0332,243230.DR_0386,243230.DR_0405,243230.DR_0651,243230.DR_0674,243230.DR_0678,243230.DR_0789,243230.DR_0828,243230.DR_0942,243230.DR_0951,243230.DR_0952,243230.DR_1001,243230.DR_1132,243230.DR_1164,243230.DR_1173,243230.DR_1214,243230.DR_1394,243230.DR…	purK,DR_0032,menC,argC,DR_0083,DR_0183,DR_0256,DR_0264,mdh,DR_0332,ispG,DR_0405,DR_0651,argG,argH,DR_0789,DR_0828,trpA,DR_0951,DR_0952,DR_1001,ilvD,panC,aroE,accA,purM,hisG,DR_1452,ilvC,zwf,argJ,pgi,leuC2,gcvP,gcvH,proA,guaB,DR_1960,DR_2160,purB,DR_2195,apgM,gpsA,DR_2635,DR_A0032,DR_A0250,DR_A0277
dra01130	Biosynthesis of antibiotics	39	169	1.55e-14	243230.DR_0024,243230.DR_0032,243230.DR_0078,243230.DR_0083,243230.DR_0183,243230.DR_0256,243230.DR_0325,243230.DR_0386,243230.DR_0651,243230.DR_0674,243230.DR_0678,243230.DR_0789,243230.DR_0942,243230.DR_0951,243230.DR_0952,243230.DR_1001,243230.DR_1132,243230.DR_1173,243230.DR_1214,243230.DR_1394,243230.DR_1519,243230.DR_1596,243230.DR_1614,243230.DR_1674,243230.DR_1704,243230.DR_1742,243230.DR…	purK,DR_0032,argC,DR_0083,DR_0183,DR_0256,mdh,ispG,DR_0651,argG,argH,DR_0789,trpA,DR_0951,DR_0952,DR_1001,ilvD,aroE,accA,purM,ilvC,zwf,leuD1,DR_1674,argJ,pgi,gcvP,gcvH,proA,DR_1945,DR_1960,DR_1967,glmM,purB,apgM,DR_2635,sat,DR_A0031,DR_A0337
dra01200	Carbon metabolism	27	83	7.55e-13	243230.DR_0032,243230.DR_0073,243230.DR_0083,243230.DR_0256,243230.DR_0325,243230.DR_0789,243230.DR_0828,243230.DR_0951,243230.DR_0952,243230.DR_1084,243230.DR_1151,243230.DR_1214,243230.DR_1283,243230.DR_1487,243230.DR_1596,243230.DR_1742,243230.DR_1809,243230.DR_1811,243230.DR_1960,243230.DR_2032,243230.DR_2227,243230.DR_2583,243230.DR_2602,243230.DR_2635,243230.DR_A0250,243230.DR_A0276,243230.…	DR_0032,pta,DR_0083,DR_0256,mdh,DR_0789,DR_0828,DR_0951,DR_0952,DR_1084,DR_1151,accA,ppc,DR_1487,zwf,pgi,gcvP,gcvH,DR_1960,DR_2032,apgM,DR_2583,ackA,DR_2635,DR_A0250,DR_A0276,DR_A0277
dra01120	Microbial metabolism in diverse environments	35	167	5.05e-12	243230.DR_0032,243230.DR_0073,243230.DR_0083,243230.DR_0183,243230.DR_0217,243230.DR_0256,243230.DR_0325,243230.DR_0451,243230.DR_0789,243230.DR_0828,243230.DR_0951,243230.DR_0952,243230.DR_1084,243230.DR_1151,243230.DR_1214,243230.DR_1283,243230.DR_1393,243230.DR_1487,243230.DR_1596,243230.DR_1614,243230.DR_1674,243230.DR_1742,243230.DR_1960,243230.DR_2032,243230.DR_2160,243230.DR_2227,243230.DR…	DR_0032,pta,DR_0083,DR_0183,DR_0217,DR_0256,mdh,DR_0451,DR_0789,DR_0828,DR_0951,DR_0952,DR_1084,DR_1151,accA,ppc,DR_1393,DR_1487,zwf,leuD1,DR_1674,pgi,DR_1960,DR_2032,DR_2160,apgM,ackA,DR_2635,DR_A0013,sat,DR_A0143,DR_A0237,DR_A0250,DR_A0277,DR_A0337
dra01230	Biosynthesis of amino acids	22	99	7.44e-08	243230.DR_0078,243230.DR_0183,243230.DR_0451,243230.DR_0651,243230.DR_0674,243230.DR_0678,243230.DR_0789,243230.DR_0942,243230.DR_1001,243230.DR_1132,243230.DR_1173,243230.DR_1445,243230.DR_1451,243230.DR_1452,243230.DR_1519,243230.DR_1614,243230.DR_1674,243230.DR_1704,243230.DR_1778,243230.DR_1826,243230.DR_2227,243230.DR_2635	argC,DR_0183,DR_0451,DR_0651,argG,argH,DR_0789,trpA,DR_1001,ilvD,aroE,hisG,DR_1451,DR_1452,ilvC,leuD1,DR_1674,argJ,leuC2,proA,apgM,DR_2635
dra00620	Pyruvate metabolism	12	34	3.81e-06	243230.DR_0032,243230.DR_0073,243230.DR_0256,243230.DR_0325,243230.DR_1214,243230.DR_1283,243230.DR_1960,243230.DR_2583,243230.DR_2602,243230.DR_2635,243230.DR_A0276,243230.DR_A0277	DR_0032,pta,DR_0256,mdh,accA,ppc,DR_1960,DR_2583,ackA,DR_2635,DR_A0276,DR_A0277
dra00630	Glyoxylate and dicarboxylate metabolism	9	28	0.00019	243230.DR_0325,243230.DR_0451,243230.DR_0828,243230.DR_1084,243230.DR_1809,243230.DR_1811,243230.DR_1960,243230.DR_2032,243230.DR_A0277	mdh,DR_0451,DR_0828,DR_1084,gcvP,gcvH,DR_1960,DR_2032,DR_A0277
dra00650	Butanoate metabolism	8	22	0.00024	243230.DR_0951,243230.DR_0952,243230.DR_1120,243230.DR_1151,243230.DR_1487,243230.DR_1960,243230.DR_A0143,243230.DR_A0250	DR_0951,DR_0952,buk,DR_1151,DR_1487,DR_1960,DR_A0143,DR_A0250
dra00230	Purine metabolism	13	69	0.00032	243230.DR_0024,243230.DR_0035,243230.DR_0878,243230.DR_1007,243230.DR_1394,243230.DR_1878,243230.DR_2135,243230.DR_2178,243230.DR_2289,243230.DR_2635,243230.DR_A0016,243230.DR_A0180,243230.DR_A0237	purK,purA,DR_0878,DR_1007,purM,guaB,deoB,purB,gmk,DR_2635,sat,guaD,DR_A0237
dra01212	Fatty acid metabolism	7	24	0.0019	243230.DR_1214,243230.DR_1487,243230.DR_1692,243230.DR_1945,243230.DR_1960,243230.DR_1967,243230.DR_A0250	accA,DR_1487,DR_1692,DR_1945,DR_1960,DR_1967,DR_A0250
dra00250	Alanine, aspartate and glutamate metabolism	7	25	0.0022	243230.DR_0035,243230.DR_0183,243230.DR_0451,243230.DR_0674,243230.DR_0678,243230.DR_0684,243230.DR_2178	purA,DR_0183,DR_0451,argG,argH,carA,purB
dra00020	Citrate cycle (TCA cycle)	6	19	0.0031	243230.DR_0032,243230.DR_0083,243230.DR_0256,243230.DR_0325,243230.DR_0951,243230.DR_0952	DR_0032,DR_0083,DR_0256,mdh,DR_0951,DR_0952
dra01210	2-Oxocarboxylic acid metabolism	7	28	0.0033	243230.DR_0078,243230.DR_1132,243230.DR_1519,243230.DR_1614,243230.DR_1674,243230.DR_1704,243230.DR_1778	argC,ilvD,ilvC,leuD1,DR_1674,argJ,leuC2
dra00220	Arginine biosynthesis	6	20	0.0034	243230.DR_0078,243230.DR_0451,243230.DR_0651,243230.DR_0674,243230.DR_0678,243230.DR_1704	argC,DR_0451,DR_0651,argG,argH,argJ
dra00680	Methane metabolism	6	20	0.0034	243230.DR_0073,243230.DR_0325,243230.DR_1283,243230.DR_1614,243230.DR_2227,243230.DR_2602	pta,mdh,ppc,leuD1,apgM,ackA
dra00071	Fatty acid degradation	5	15	0.0055	243230.DR_1487,243230.DR_1692,243230.DR_1960,243230.DR_A0250,243230.DR_A0337	DR_1487,DR_1692,DR_1960,DR_A0250,DR_A0337
dra00920	Sulfur metabolism	4	8	0.0055	243230.DR_0217,243230.DR_0789,243230.DR_A0013,243230.DR_A0016	DR_0217,DR_0789,DR_A0013,sat
dra00030	Pentose phosphate pathway	5	16	0.0065	243230.DR_1205,243230.DR_1525,243230.DR_1596,243230.DR_1742,243230.DR_2135	deoC,DR_1525,zwf,pgi,deoB
dra00640	Propanoate metabolism	6	27	0.0095	243230.DR_0073,243230.DR_1084,243230.DR_1214,243230.DR_1960,243230.DR_2032,243230.DR_2602	pta,DR_1084,accA,DR_1960,DR_2032,ackA
dra00240	Pyrimidine metabolism	7	39	0.0117	243230.DR_0443,243230.DR_0501,243230.DR_0684,243230.DR_1511,243230.DR_2200,243230.DR_2311,243230.DR_2630	DR_0443,pyrD,carA,pyrH,pyrF,psuG,thyA
dra00270	Cysteine and methionine metabolism	5	21	0.0151	243230.DR_0217,243230.DR_0325,243230.DR_0789,243230.DR_1451,243230.DR_1452	DR_0217,mdh,DR_0789,DR_1451,DR_1452
dra00061	Fatty acid biosynthesis	4	14	0.0204	243230.DR_1214,243230.DR_1692,243230.DR_1945,243230.DR_1967	accA,DR_1692,DR_1945,DR_1967
dra00310	Lysine degradation	4	14	0.0204	243230.DR_0083,243230.DR_1960,243230.DR_A0027,243230.DR_A0337	DR_0083,DR_1960,DR_A0027,DR_A0337
dra00362	Benzoate degradation	4	15	0.0229	243230.DR_1487,243230.DR_1960,243230.DR_A0143,243230.DR_A0337	DR_1487,DR_1960,DR_A0143,DR_A0337
dra00500	Starch and sucrose metabolism	4	15	0.0229	243230.DR_0264,243230.DR_0405,243230.DR_1742,243230.DR_2195	DR_0264,DR_0405,pgi,DR_2195
dra00010	Glycolysis / Gluconeogenesis	5	25	0.0232	243230.DR_0032,243230.DR_0256,243230.DR_1742,243230.DR_2227,243230.DR_2635	DR_0032,DR_0256,pgi,apgM,DR_2635
dra04122	Sulfur relay system	3	8	0.0259	243230.DR_0215,243230.DR_0217,243230.DR_2607	DR_0215,DR_0217,moaD
dra00290	Valine, leucine and isoleucine biosynthesis	3	10	0.0406	243230.DR_1132,243230.DR_1519,243230.DR_1778	ilvD,ilvC,leuC2
General Metabolism Downregulated
dra01100	Metabolic pathways	44	439	1.81e-11	243230.DR_0038,243230.DR_0117,243230.DR_0118,243230.DR_0224,243230.DR_0226,243230.DR_0230,243230.DR_0426,243230.DR_0495,243230.DR_0505,243230.DR_0555,243230.DR_0640,243230.DR_0747,243230.DR_0757,243230.DR_0765,243230.DR_0814,243230.DR_1068,243230.DR_1072,243230.DR_1131,243230.DR_1133,243230.DR_1147,243230.DR_1161,243230.DR_1215,243230.DR_1292,243230.DR_1318,243230.DR_1337,243230.DR_1343,243230.DR…	glyA,DR_0117,DR_0118,purS,purC,ispF,hisH,pdxH,DR_0505,hemL,metK,DR_0747,gltA,lipA,DR_0814,hbd,DR_1072,hemH,hemE,DR_1147,DR_1161,accD,DR_1292,DR_1318,tal,DR_1343,trpC,prs,proC,upp,leuB,DR_1943,asd,DR_2022,adk,DR_2177,hemC,ndk,DR_2535,moaC,ubiX,fumC,cysC,DR_A0030
dra01110	Biosynthesis of secondary metabolites	31	234	2.04e-10	243230.DR_0038,243230.DR_0117,243230.DR_0118,243230.DR_0224,243230.DR_0226,243230.DR_0230,243230.DR_0426,243230.DR_0505,243230.DR_0555,243230.DR_0640,243230.DR_0747,243230.DR_0757,243230.DR_0814,243230.DR_1072,243230.DR_1131,243230.DR_1133,243230.DR_1147,243230.DR_1215,243230.DR_1318,243230.DR_1337,243230.DR_1343,243230.DR_1426,243230.DR_1456,243230.DR_1522,243230.DR_1785,243230.DR_2008,243230.DR…	glyA,DR_0117,DR_0118,purS,purC,ispF,hisH,DR_0505,hemL,metK,DR_0747,gltA,DR_0814,DR_1072,hemH,hemE,DR_1147,accD,DR_1318,tal,DR_1343,trpC,prs,proC,leuB,asd,adk,hemC,ndk,ubiX,fumC
dra01130	Biosynthesis of antibiotics	23	169	8.81e-08	243230.DR_0038,243230.DR_0117,243230.DR_0118,243230.DR_0224,243230.DR_0226,243230.DR_0230,243230.DR_0747,243230.DR_0757,243230.DR_0814,243230.DR_1072,243230.DR_1147,243230.DR_1215,243230.DR_1318,243230.DR_1337,243230.DR_1343,243230.DR_1426,243230.DR_1456,243230.DR_1522,243230.DR_1943,243230.DR_2008,243230.DR_2117,243230.DR_2499,243230.DR_2627	glyA,DR_0117,DR_0118,purS,purC,ispF,DR_0747,gltA,DR_0814,DR_1072,DR_1147,accD,DR_1318,tal,DR_1343,trpC,prs,proC,DR_1943,asd,adk,ndk,fumC
dra01120	Microbial metabolism in diverse environments	22	167	2.66e-07	243230.DR_0038,243230.DR_0114,243230.DR_0117,243230.DR_0118,243230.DR_0495,243230.DR_0555,243230.DR_0747,243230.DR_0757,243230.DR_1068,243230.DR_1072,243230.DR_1161,243230.DR_1215,243230.DR_1337,243230.DR_1343,243230.DR_1377,243230.DR_1456,243230.DR_2008,243230.DR_2022,243230.DR_2352,243230.DR_2603,243230.DR_2627,243230.DR_A0014	glyA,DR_0114,DR_0117,DR_0118,pdxH,hemL,DR_0747,gltA,hbd,DR_1072,DR_1161,accD,tal,DR_1343,DR_1377,prs,asd,DR_2022,hemC,ubiX,fumC,cysC
dra00230	Purine metabolism	11	69	0.00024	243230.DR_0179,243230.DR_0224,243230.DR_0226,243230.DR_0505,243230.DR_1161,243230.DR_1183,243230.DR_1456,243230.DR_1736,243230.DR_2117,243230.DR_2499,243230.DR_A0014	DR_0179,purS,purC,DR_0505,DR_1161,DR_1183,prs,DR_1736,adk,ndk,cysC
dra01200	Carbon metabolism	12	83	0.00024	243230.DR_0038,243230.DR_0117,243230.DR_0118,243230.DR_0757,243230.DR_1072,243230.DR_1215,243230.DR_1318,243230.DR_1337,243230.DR_1343,243230.DR_1456,243230.DR_2022,243230.DR_2627	glyA,DR_0117,DR_0118,gltA,DR_1072,accD,DR_1318,tal,DR_1343,prs,DR_2022,fumC
dra01230	Biosynthesis of amino acids	12	99	0.00081	243230.DR_0038,243230.DR_0426,243230.DR_0640,243230.DR_0757,243230.DR_1147,243230.DR_1337,243230.DR_1343,243230.DR_1426,243230.DR_1456,243230.DR_1522,243230.DR_1785,243230.DR_2008	glyA,hisH,metK,gltA,DR_1147,tal,DR_1343,trpC,prs,proC,leuB,asd
dra01212	Fatty acid metabolism	6	24	0.0016	243230.DR_0117,243230.DR_0118,243230.DR_1072,243230.DR_1215,243230.DR_1318,243230.DR_1943	DR_0117,DR_0118,DR_1072,accD,DR_1318,DR_1943
dra00640	Propanoate metabolism	6	27	0.0024	243230.DR_0117,243230.DR_0118,243230.DR_1072,243230.DR_1215,243230.DR_1318,243230.DR_2022	DR_0117,DR_0118,DR_1072,accD,DR_1318,DR_2022
dra00330	Arginine and proline metabolism	5	20	0.0043	243230.DR_0814,243230.DR_1377,243230.DR_1522,243230.DR_2535,243230.DR_A0030	DR_0814,DR_1377,proC,DR_2535,DR_A0030
dra00061	Fatty acid biosynthesis	4	14	0.0091	243230.DR_0117,243230.DR_0118,243230.DR_1215,243230.DR_1943	DR_0117,DR_0118,accD,DR_1943
dra00860	Porphyrin and chlorophyll metabolism	4	19	0.0216	243230.DR_0555,243230.DR_1131,243230.DR_1133,243230.DR_2352	hemL,hemH,hemE,hemC
dra00620	Pyruvate metabolism	5	34	0.0259	243230.DR_0117,243230.DR_0118,243230.DR_1072,243230.DR_1215,243230.DR_2627	DR_0117,DR_0118,DR_1072,accD,fumC
dra00240	Pyrimidine metabolism	5	39	0.0403	243230.DR_0505,243230.DR_1563,243230.DR_1736,243230.DR_2177,243230.DR_2499	DR_0505,upp,DR_1736,DR_2177,ndk
Membrane Proteins Upregulated
dra02024	Quorum sensing	9	58	3.06e-08	243230.DR_0365,243230.DR_0575,243230.DR_1034,243230.DR_1427,243230.DR_1567,243230.DR_1568,243230.DR_1822,243230.DR_1836,243230.DR_2260	DR_0365,secA,DR_1034,DR_1427,DR_1567,DR_1568,secD,ffh,ftsY
dra03060	Protein export	5	15	2.55e-06	243230.DR_0575,243230.DR_1427,243230.DR_1822,243230.DR_1836,243230.DR_2260	secA,DR_1427,secD,ffh,ftsY
dra03070	Bacterial secretion system	4	11	1.89e-05	243230.DR_0575,243230.DR_1822,243230.DR_1836,243230.DR_2260	secA,secD,ffh,ftsY
Membrane Proteins Downregulated
dra02010	ABC transporters	10	79	5.58e-07	243230.DR_0262,243230.DR_0561,243230.DR_0564,243230.DR_0788,243230.DR_1038,243230.DR_1438,243230.DR_1648,243230.DR_2122,243230.DR_2588,243230.DR_A0135	DR_0262,DR_0561,DR_0564,DR_0788,DR_1038,DR_1438,DR_1648,DR_2122,DR_2588,DR_A0135
dra02024	Quorum sensing	5	58	0.0027	243230.DR_0788,243230.DR_1038,243230.DR_1290,243230.DR_1571,243230.DR_2122	DR_0788,DR_1038,DR_1290,DR_1571,DR_2122
dra00190	Oxidative phosphorylation	3	33	0.0158	243230.DR_0695,243230.DR_0696,243230.DR_0702	atpI,DR_0696,atpD
Translation, Ribosomes, and rRNA Upregulated
dra03010	Ribosome	4	53	0.0019	243230.DR_0319,243230.DR_1309,243230.DR_2109,243230.DR_2114	rpmC,rpsT,rpsN,rpmD
Translation, Ribosomes, and rRNA Downregulated
dra03010	Ribosome	30	53	6.2e-43	243230.DR_0085,243230.DR_0086,243230.DR_0098,243230.DR_0101,243230.DR_0102,243230.DR_0175,243230.DR_0306,243230.DR_0311,243230.DR_0312,243230.DR_0313,243230.DR_0316,243230.DR_0317,243230.DR_0320,243230.DR_0321,243230.DR_0322,243230.DR_0323,243230.DR_0341,243230.DR_0427,243230.DR_0755,243230.DR_1294,243230.DR_2004,243230.DR_2044,243230.DR_2045,243230.DR_2046,243230.DR_2111,243230.DR_2112,243230.DR…	rpmA,rplU,rpsF,rpsR,rplI,rpsI,rpsG,rplC,rplD,rplW,rplV,rpsC,rpsQ,rplN,rplX,rplE,rpsO,rplY,rplS,rpsP,rplT,rplJ,rplA,rplK,rplF,rplR,rpsE,rpsM,rplQ,rpmB	dra03010	Ribosome	30	53	1.65	6.2e-43	243230.DR_0085,243230.DR_0086,243230.DR_0098,243230.DR_0101,243230.DR_0102,243230.DR_0175,243230.DR_0306,243230.DR_0311,243230.DR_0312,243230.DR_0313,243230.DR_0316,243230.DR_0317,243230.DR_0320,243230.DR_0321,243230.DR_0322,243230.DR_0323,243230.DR_0341,243230.DR_0427,243230.DR_0755,243230.DR_1294,243230.DR_2004,243230.DR_2044,243230.DR_2045,243230.DR_2046,243230.DR_2111,243230.DR_2112,243230.DR…	rpmA,rplU,rpsF,rpsR,rplI,rpsI,rpsG,rplC,rplD,rplW,rplV,rpsC,rpsQ,rplN,rplX,rplE,rpsO,rplY,rplS,rpsP,rplT,rplJ,rplA,rplK,rplF,rplR,rpsE,rpsM,rplQ,rpmB	dra03010	Ribosome	30	53	1.65	6.2e-43	243230.DR_0085,243230.DR_0086,243230.DR_0098,243230.DR_0101,243230.DR_0102,243230.DR_0175,243230.DR_0306,243230.DR_0311,243230.DR_0312,243230.DR_0313,243230.DR_0316,243230.DR_0317,243230.DR_0320,243230.DR_0321,243230.DR_0322,243230.DR_0323,243230.DR_0341,243230.DR_0427,243230.DR_0755,243230.DR_1294,243230.DR_2004,243230.DR_2044,243230.DR_2045,243230.DR_2046,243230.DR_2111,243230.DR_2112,243230.DR…	rpmA,rplU,rpsF,rpsR,rplI,rpsI,rpsG,rplC,rplD,rplW,rplV,rpsC,rpsQ,rplN,rplX,rplE,rpsO,rplY,rplS,rpsP,rplT,rplJ,rplA,rplK,rplF,rplR,rpsE,rpsM,rplQ,rpmB	dra03010	Ribosome	30	53	1.65	6.2e-43	243230.DR_0085,243230.DR_0086,243230.DR_0098,243230.DR_0101,243230.DR_0102,243230.DR_0175,243230.DR_0306,243230.DR_0311,243230.DR_0312,243230.DR_0313,243230.DR_0316,243230.DR_0317,243230.DR_0320,243230.DR_0321,243230.DR_0322,243230.DR_0323,243230.DR_0341,243230.DR_0427,243230.DR_0755,243230.DR_1294,243230.DR_2004,243230.DR_2044,243230.DR_2045,243230.DR_2046,243230.DR_2111,243230.DR_2112,243230.DR…	rpmA,rplU,rpsF,rpsR,rplI,rpsI,rpsG,rplC,rplD,rplW,rplV,rpsC,rpsQ,rplN,rplX,rplE,rpsO,rplY,rplS,rpsP,rplT,rplJ,rplA,rplK,rplF,rplR,rpsE,rpsM,rplQ,rpmB	dra03010	Ribosome	30	53	1.65	6.2e-43	243230.DR_0085,243230.DR_0086,243230.DR_0098,243230.DR_0101,243230.DR_0102,243230.DR_0175,243230.DR_0306,243230.DR_0311,243230.DR_0312,243230.DR_0313,243230.DR_0316,243230.DR_0317,243230.DR_0320,243230.DR_0321,243230.DR_0322,243230.DR_0323,243230.DR_0341,243230.DR_0427,243230.DR_0755,243230.DR_1294,243230.DR_2004,243230.DR_2044,243230.DR_2045,243230.DR_2046,243230.DR_2111,243230.DR_2112,243230.DR…	rpmA,rplU,rpsF,rpsR,rplI,rpsI,rpsG,rplC,rplD,rplW,rplV,rpsC,rpsQ,rplN,rplX,rplE,rpsO,rplY,rplS,rpsP,rplT,rplJ,rplA,rplK,rplF,rplR,rpsE,rpsM,rplQ,rpmB	dra03010	Ribosome	30	53	1.65	6.2e-43	243230.DR_0085,243230.DR_0086,243230.DR_0098,243230.DR_0101,243230.DR_0102,243230.DR_0175,243230.DR_0306,243230.DR_0311,243230.DR_0312,243230.DR_0313,243230.DR_0316,243230.DR_0317,243230.DR_0320,243230.DR_0321,243230.DR_0322,243230.DR_0323,243230.DR_0341,243230.DR_0427,243230.DR_0755,243230.DR_1294,243230.DR_2004,243230.DR_2044,243230.DR_2045,243230.DR_2046,243230.DR_2111,243230.DR_2112,243230.DR…	rpmA,rplU,rpsF,rpsR,rplI,rpsI,rpsG,rplC,rplD,rplW,rplV,rpsC,rpsQ,rplN,rplX,rplE,rpsO,rplY,rplS,rpsP,rplT,rplJ,rplA,rplK,rplF,rplR,rpsE,rpsM,rplQ,rpmB	dra03010	Ribosome	30
Cell cycle and cell shape Upregulated
dra00550	Peptidoglycan biosynthesis	5	13	7.15e-08	243230.DR_0297,243230.DR_0362,243230.DR_0628,243230.DR_0768,243230.DR_2496	murE,ddl,murB,DR_0768,murD
dra00471	D-Glutamine and D-glutamate metabolism	2	4	0.0012	243230.DR_1586,243230.DR_2496	murI,murD
dra01502	Vancomycin resistance	2	5	0.0012	243230.DR_0362,243230.DR_0768	ddl,DR_0768
dra00300	Lysine biosynthesis	2	18	0.0076	243230.DR_0297,243230.DR_0768	murE,DR_0768
dra00520	Amino sugar and nucleotide sugar metabolism	2	22	0.0087	243230.DR_0628,243230.DR_0808	murB,glmU
dra01100	Metabolic pathways	6	439	0.0155	243230.DR_0362,243230.DR_0628,243230.DR_0768,243230.DR_0808,243230.DR_1586,243230.DR_2496	ddl,murB,DR_0768,glmU,murI,murD
Cell cycle and cell shape Upregulated
dra01503	Cationic antimicrobial peptide (CAMP) resistance	2	4	0.0005	243230.DR_2394,243230.DR_2567	DR_2394,DR_2567
tRNA (Upregulated; not in Downregulated)
dra00970	Aminoacyl-tRNA biosynthesis	15	29	2.57e-26	243230.DR_0148,243230.DR_0485,243230.DR_1276,243230.DR_1335,243230.DR_1347,243230.DR_1349,243230.DR_1433,243230.DR_2174,243230.DR_2300,243230.DR_2354,243230.DR_2357,243230.DR_2435,243230.DR_2555,243230.DR_2568,243230.DR_2611	valS,gltX,serS,ileS,aspS1,hisS,metG,leuS,alaS,pheS,pheT,fmt,gatB,argS,glnS	dra00970	Aminoacyl-tRNA biosynthesis	15	29	1.95	2.57e-26	243230.DR_0148,243230.DR_0485,243230.DR_1276,243230.DR_1335,243230.DR_1347,243230.DR_1349,243230.DR_1433,243230.DR_2174,243230.DR_2300,243230.DR_2354,243230.DR_2357,243230.DR_2435,243230.DR_2555,243230.DR_2568,243230.DR_2611	valS,gltX,serS,ileS,aspS1,hisS,metG,leuS,alaS,pheS,pheT,fmt,gatB,argS,glnS	dra00970	Aminoacyl-tRNA biosynthesis	15	29	1.95	2.57e-26	243230.DR_0148,243230.DR_0485,243230.DR_1276,243230.DR_1335,243230.DR_1347,243230.DR_1349,243230.DR_1433,243230.DR_2174,243230.DR_2300,243230.DR_2354,243230.DR_2357,243230.DR_2435,243230.DR_2555,243230.DR_2568,243230.DR_2611	valS,gltX,serS,ileS,aspS1,hisS,metG,leuS,alaS,pheS,pheT,fmt,gatB,argS,glnS	dra00970	Aminoacyl-tRNA biosynthesis	15	29	1.95	2.57e-26	243230.DR_0148,243230.DR_0485,243230.DR_1276,243230.DR_1335,243230.DR_1347,243230.DR_1349,243230.DR_1433,243230.DR_2174,243230.DR_2300,243230.DR_2354,243230.DR_2357,243230.DR_2435,243230.DR_2555,243230.DR_2568,243230.DR_2611	valS,gltX,serS,ileS,aspS1,hisS,metG,leuS,alaS,pheS,pheT,fmt,gatB,argS,glnS	dra00970	Aminoacyl-tRNA biosynthesis	15	29	1.95	2.57e-26	243230.DR_0148,243230.DR_0485,243230.DR_1276,243230.DR_1335,243230.DR_1347,243230.DR_1349,243230.DR_1433,243230.DR_2174,243230.DR_2300,243230.DR_2354,243230.DR_2357,243230.DR_2435,243230.DR_2555,243230.DR_2568,243230.DR_2611	valS,gltX,serS,ileS,aspS1,hisS,metG,leuS,alaS,pheS,pheT,fmt,gatB,argS,glnS	dra00970	Aminoacyl-tRNA biosynthesis	15	29	1.95	2.57e-26	243230.DR_0148,243230.DR_0485,243230.DR_1276,243230.DR_1335,243230.DR_1347,243230.DR_1349,243230.DR_1433,243230.DR_2174,243230.DR_2300,243230.DR_2354,243230.DR_2357,243230.DR_2435,243230.DR_2555,243230.DR_2568,243230.DR_2611	valS,gltX,serS,ileS,aspS1,hisS,metG,leuS,alaS,pheS,pheT,fmt,gatB,argS,glnS	dra00970	Aminoacyl-tRNA biosynthesis	15
Transcription Upregulated
dra03020	RNA polymerase	3	4	6.86e-06	243230.DR_0911,243230.DR_0912,243230.DR_2128	rpoC,rpoB,rpoA
dra00240	Pyrimidine metabolism	4	39	2.72e-05	243230.DR_0911,243230.DR_0912,243230.DR_1110,243230.DR_2128	rpoC,rpoB,pyrR,rpoA
dra00230	Purine metabolism	3	69	0.0035	243230.DR_0911,243230.DR_0912,243230.DR_2128	rpoC,rpoB,rpoA
dra01100	Metabolic pathways	5	439	0.0174	243230.DR_0911,243230.DR_0912,243230.DR_1110,243230.DR_2128,243230.DR_2594	rpoC,rpoB,pyrR,rpoA,DR_2594
Transcription Downregulated
N/A
DNA damage&repair, DNA processing Upregulated
dra03420	Nucleotide excision repair	4	8	2.5e-06	243230.DR_1532,243230.DR_1707,243230.DR_2069,243230.DR_2275	mfd,polA,ligA,uvrB
dra03440	Homologous recombination	4	17	1.47e-05	243230.DR_0001,243230.DR_0596,243230.DR_1707,243230.DR_2340	DR_0001,ruvB,polA,recA
dra03030	DNA replication	3	12	0.00017	243230.DR_0001,243230.DR_1707,243230.DR_2069	DR_0001,polA,ligA
dra00240	Pyrimidine metabolism	3	39	0.003	243230.DR_0001,243230.DR_1707,243230.DR_2374	DR_0001,polA,DR_2374
dra03410	Base excision repair	2	14	0.005	243230.DR_1707,243230.DR_2069	polA,ligA
dra03430	Mismatch repair	2	13	0.005	243230.DR_0001,243230.DR_2069	DR_0001,ligA
dra00230	Purine metabolism	3	69	0.008	243230.DR_0001,243230.DR_1707,243230.DR_2374	DR_0001,polA,DR_2374
DNA damage&repair, DNA processing Downregulated
N/A
Stress response Upregulated
N/A
Stress response Downregulated
dra00380	Tryptophan metabolism	3	18	0.009	243230.DR_1998,243230.DR_A0259,243230.DR_A0274	katA,DR_A0259,DR_A0274
[truncated: 5,000 more columns]
